# Supplementary material for: Replacement names and nomenclatural comments for problematic species-group names in Europe's Neogene freshwater Gastropoda. Part 2
Source: Zookeys. 2014 Jul 29;(429):13–46. doi: 10.3897/zookeys.429.7420 (PMC4137296; doi:10.3897/zookeys.429.7420)
Supplement: XML Treatment for Theodoxus militaris jurisicpolsakae [file zookeys.429.7420-treatment2.xml]

<!DOCTYPE tp:taxon-treatment
  PUBLIC "-//TaxonX//DTD Taxonomic Treatment Publishing DTD v0 20100105//EN" "tax-treatment-NSO.dtd">
<tp:taxon-treatment xmlns:tp="http://www.plazi.org/taxpub"><tp:treatment-meta><mixed-citation publication-type="journal"><person-group><name><surname>Neubauer</surname><given-names>Thomas A.</given-names></name><name><surname>Harzhauser</surname><given-names>Mathias</given-names></name><name><surname>Kroh</surname><given-names>Andreas</given-names></name><name><surname>Elisavet</surname><given-names>Georgopoulou</given-names></name><name><surname>Mandic</surname><given-names>Oleg</given-names></name></person-group><article-title>Replacement names and nomenclatural comments for problematic species-group names in Europe's Neogene freshwater Gastropoda. Part 2</article-title><source>Zookeys</source><day>29</day><month>7</month><year>2014</year><volume>2014</volume><issue>429</issue><fpage>13</fpage><lpage>46</lpage><pub-id pub-id-type="doi">10.3897/zookeys.429.7420</pub-id></mixed-citation></tp:treatment-meta><tp:nomenclature><tp:taxon-name>
                            <tp:taxon-name-part taxon-name-part-type="genus">Theodoxus</tp:taxon-name-part>
                            <tp:taxon-name-part taxon-name-part-type="species">militaris</tp:taxon-name-part>
                            <tp:taxon-name-part taxon-name-part-type="subspecies">jurisicpolsakae</tp:taxon-name-part>
                        </tp:taxon-name><tp:taxon-status xmlns:xlink="http://www.w3.org/1999/xlink" xlink:type="simple">nom. n.</tp:taxon-status><tp:nomenclature-citation-list><tp:nomenclature-citation><tp:taxon-name>Theodoxus (Theodoxus) militaris oblongus</tp:taxon-name><comment> Jurišić-Polšak, 1979: 28, pl. 10, fig. 2 [non <italic><tp:taxon-name>Neritina leobersdorfensis oblonga</tp:taxon-name></italic> Handmann, 1887].</comment></tp:nomenclature-citation></tp:nomenclature-citation-list></tp:nomenclature><tp:treatment-sec sec-type="Etymology"><title>Etymology.</title><p>In honor of Zlata Jurišić-Polšak (Croatian Natural History Museum), who contributed to our knowledge of Neogene <tp:taxon-name>Neritidae</tp:taxon-name>.</p></tp:treatment-sec><tp:treatment-sec sec-type="Type locality"><title>Type locality.</title><p>Malino, Croatia.</p></tp:treatment-sec><tp:treatment-sec sec-type="Age"><title>Age.</title><p>Late Pliocene to Early Pleistocene ("<italic><tp:taxon-name>Paludina</tp:taxon-name></italic> Beds").</p></tp:treatment-sec><tp:treatment-sec sec-type="Syntypes"><title>Syntypes.</title><p>Croatian Natural History Museum, coll. no. 9454.</p></tp:treatment-sec><tp:treatment-sec sec-type="Discussion"><title>Discussion.</title><p><xref ref-type="bibr" rid="B64">Handmann (1887</xref>, p. 9) described and figured <italic><tp:taxon-name>Neritina leobersdorfensis</tp:taxon-name></italic> var. <italic>oblonga</italic> from the Late Miocene of the Vienna Basin and made it thus available as species-group name (published before 1961, see <xref ref-type="bibr" rid="B78">ICZN 1999</xref>, Articles 45 and 57.1). The subspecific status was maintained by <xref ref-type="bibr" rid="B125">Papp (1953</xref>, p. 99), who recombined the species with <italic><tp:taxon-name>Theodoxus</tp:taxon-name></italic>. Although <xref ref-type="bibr" rid="B82">Jurišić-Polšak (1979)</xref> mentioned that species and cited both works in her study about Miocene and Pliocene neritids from Croatia, she established the name <italic>oblongus</italic> for a different species-group taxon in <italic><tp:taxon-name>Theodoxus</tp:taxon-name></italic>. Thereby she referred to a determination by Spiridion Brusina, who had established the name "<italic><tp:taxon-name>Neritina militaris</tp:taxon-name></italic> var. <italic>oblonga</italic>" for material in the collection but never published it. Jurišić-Polšak accepted this "<italic>in schedis</italic>"-determination and formally described the subspecies, obviously unaware of the fact that this would create a secondary homonym. It can be separated from the nominal species by the more elevated spire and the fewer axial ribs.</p></tp:treatment-sec><ref-list><ref id="B64"><mixed-citation xmlns:xlink="http://www.w3.org/1999/xlink" xlink:type="simple"><person-group><name name-style="western"><surname>Handmann</surname><given-names>R</given-names></name></person-group> (<year>1887</year>) <source>Die fossile Conchylienfauna von Leobersdorf im Tertiärbecken von Wien.</source><publisher-name>Aschendorff</publisher-name>, <publisher-loc>Münster</publisher-loc>, <size units="page">47 pp</size>. <ext-link ext-link-type="uri" xlink:href="http://sammlungen.ulb.uni-muenster.de/hd/content/pageview/2023144" xlink:type="simple">http://sammlungen.ulb.uni-muenster.de/hd/content/pageview/2023144</ext-link></mixed-citation></ref><ref id="B78"><mixed-citation xmlns:xlink="http://www.w3.org/1999/xlink" xlink:type="simple"><person-group><name name-style="western"><surname>ICZN</surname><given-names/></name></person-group> (<year>1999</year>) <source>International Code of Zoological Nomenclature.</source><publisher-name>International Trust for Zoological Nomenclature</publisher-name>, <publisher-loc>London</publisher-loc>, <size units="page">306 pp</size>. Online available from <ext-link ext-link-type="uri" xlink:href="http://www.nhm.ac.uk/hosted-sites/iczn/code/index.jsp" xlink:type="simple">http://www.nhm.ac.uk/hosted-sites/iczn/code/index.jsp</ext-link></mixed-citation></ref><ref id="B125"><mixed-citation xmlns:xlink="http://www.w3.org/1999/xlink" xlink:type="simple"><person-group><name name-style="western"><surname>Papp</surname><given-names>A</given-names></name></person-group> (<year>1953</year>) <article-title>Die Molluskenfauna des Pannon des Wiener Beckens.</article-title><source>Mitteilungen der geologischen Gesellschaft in Wien</source><volume>44</volume>: <fpage>85</fpage>–<lpage>222</lpage>. <ext-link ext-link-type="uri" xlink:href="http://www.biologiezentrum.at/pdf_frei_remote/MittGeolGes_44_0085-0222.pdf" xlink:type="simple">http://www.biologiezentrum.at/pdf_frei_remote/MittGeolGes_44_0085-0222.pdf</ext-link></mixed-citation></ref><ref id="B82"><mixed-citation xmlns:xlink="http://www.w3.org/1999/xlink" xlink:type="simple"><person-group><name name-style="western"><surname>Jurišić-Polšak</surname><given-names>Z</given-names></name></person-group> (<year>1979</year>) <article-title>Miocenske i pliocenske neritide u Hrvatskoj.</article-title><source>Palaeontologia Jugoslavica</source><volume>22</volume>: <fpage>1</fpage>–<lpage>50</lpage>.</mixed-citation></ref></ref-list></tp:taxon-treatment>
