# Supplementary material for: Replacement names and nomenclatural comments for problematic species-group names in Europe's Neogene freshwater Gastropoda. Part 2
Source: Zookeys. 2014 Jul 29;(429):13–46. doi: 10.3897/zookeys.429.7420 (PMC4137296; doi:10.3897/zookeys.429.7420)
Supplement: XML Treatment for Viviparus stevanovici [file zookeys.429.7420-treatment4.xml]

<!DOCTYPE tp:taxon-treatment
  PUBLIC "-//TaxonX//DTD Taxonomic Treatment Publishing DTD v0 20100105//EN" "tax-treatment-NSO.dtd">
<tp:taxon-treatment xmlns:tp="http://www.plazi.org/taxpub"><tp:treatment-meta><mixed-citation publication-type="journal"><person-group><name><surname>Neubauer</surname><given-names>Thomas A.</given-names></name><name><surname>Harzhauser</surname><given-names>Mathias</given-names></name><name><surname>Kroh</surname><given-names>Andreas</given-names></name><name><surname>Elisavet</surname><given-names>Georgopoulou</given-names></name><name><surname>Mandic</surname><given-names>Oleg</given-names></name></person-group><article-title>Replacement names and nomenclatural comments for problematic species-group names in Europe's Neogene freshwater Gastropoda. Part 2</article-title><source>Zookeys</source><day>29</day><month>7</month><year>2014</year><volume>2014</volume><issue>429</issue><fpage>13</fpage><lpage>46</lpage><pub-id pub-id-type="doi">10.3897/zookeys.429.7420</pub-id></mixed-citation></tp:treatment-meta><tp:nomenclature><tp:taxon-name>
                            <tp:taxon-name-part taxon-name-part-type="genus">Viviparus</tp:taxon-name-part>
                            <tp:taxon-name-part taxon-name-part-type="species">stevanovici</tp:taxon-name-part>
                        </tp:taxon-name><tp:taxon-status xmlns:xlink="http://www.w3.org/1999/xlink" xlink:type="simple">nom. n.</tp:taxon-status><tp:nomenclature-citation-list><tp:nomenclature-citation><tp:taxon-name>Viviparus elongatus</tp:taxon-name><comment> Stevanović, 1978: 325, pl. 5, figs 1–3 [non <italic><tp:taxon-name>Paludina elongata</tp:taxon-name></italic> d'Orbigny, 1837].</comment></tp:nomenclature-citation><tp:nomenclature-citation><tp:taxon-name>Viviparus elongatus</tp:taxon-name><comment> Stevanović; <xref ref-type="bibr" rid="B152">Stevanović 1990</xref>: 501, pl. 14, figs 9–10 [non <xref ref-type="bibr" rid="B23">d'Orbigny 1837</xref>].</comment></tp:nomenclature-citation></tp:nomenclature-citation-list></tp:nomenclature><tp:treatment-sec sec-type="Etymology"><title>Etymology.</title><p>In honor of Petar M. Stevanović (Belgrade), who greatly contributed to our knowledge of the mollusc fauna and biostratigraphy of the Late Miocene of Serbia.</p></tp:treatment-sec><tp:treatment-sec sec-type="Type locality"><title>Type locality.</title><p>Kostolac opencast mine, Serbia.</p></tp:treatment-sec><tp:treatment-sec sec-type="Age"><title>Age.</title><p>Late Miocene to Early Pliocene (Late Pannonian, Late Portaferrian).</p></tp:treatment-sec><tp:treatment-sec sec-type="Holotype"><title>Holotype.</title><p>Natural History Museum, Belgrade, coll. no. 5683.</p></tp:treatment-sec><tp:treatment-sec sec-type="Discussion"><title>Discussion.</title><p>Since <italic><tp:taxon-name>Paludina</tp:taxon-name></italic> Férussac, 1812 is a junior objective synonym of <italic><tp:taxon-name>Viviparus</tp:taxon-name></italic> Montfort, 1810 (<xref ref-type="bibr" rid="B77">ICZN 1959</xref>, Op. 573), this species is a primary homonym of the Late Eocene <italic><tp:taxon-name>Viviparus elongatus</tp:taxon-name></italic> (d'Orbigny, 1837) from the Paris Basin and needs a nomen novum. The Eocene species has been synonymized with the co-occurring <italic><tp:taxon-name>Hydrobia pyramidalis</tp:taxon-name></italic> (Férussac, 1814) by <xref ref-type="bibr" rid="B141">Sandberger (1873</xref>, p. 266), a decision followed by <xref ref-type="bibr" rid="B169">Wenz (1926</xref>, p. 1968).</p></tp:treatment-sec><ref-list><ref id="B152"><mixed-citation xmlns:xlink="http://www.w3.org/1999/xlink" xlink:type="simple"><person-group><name name-style="western"><surname>Stevanović</surname><given-names>P</given-names></name></person-group> (<year>1990</year>) <article-title>Die pontische halbbrackische Molluskenfauna aus Serbien und Bosnien.</article-title> In: <person-group><name name-style="western"><surname>Stevanović</surname><given-names>P</given-names></name><name name-style="western"><surname>Nevesskaya</surname><given-names>LA</given-names></name><name name-style="western"><surname>Marinescu</surname><given-names>F</given-names></name><name name-style="western"><surname>Sokač</surname><given-names>A</given-names></name><name name-style="western"><surname>Jámbor</surname><given-names>Á</given-names></name></person-group> (<role>Eds</role>) <issue-title>Chronostratigraphie und Neostratotypen.</issue-title><source>Neogen der Westlichen ("Zentrale") Paratethys, Bd. VIII, Pl1. Pontien. Verlag der Jugoslawischen Akademie der Wissenschaften und Künste und der Serbischen Akademie der Wissenschaften und Künste, Zagreb, Beograd</source>,  <fpage>462</fpage>–<lpage>537</lpage>.</mixed-citation></ref><ref id="B23"><mixed-citation xmlns:xlink="http://www.w3.org/1999/xlink" xlink:type="simple"><person-group><name name-style="western"><surname>d'Orbigny</surname><given-names>C</given-names></name></person-group> (<year>1837</year>) Description de trois nouvelles espèces de Paludines fossiles. Magasin de Zoologie 7: Classe 5, 2 pp., pl. 79. <ext-link ext-link-type="uri" xlink:href="http://www.biodiversitylibrary.org/item/114101#page/379/mode/1up" xlink:type="simple">http://www.biodiversitylibrary.org/item/114101#page/379/mode/1up</ext-link></mixed-citation></ref><ref id="B77"><mixed-citation xmlns:xlink="http://www.w3.org/1999/xlink" xlink:type="simple"><person-group><name name-style="western"><surname>ICZN</surname><given-names/></name></person-group> (<year>1959</year>) <article-title>Opinion 573. Determination under the plenary powers of a lectotype for the nominal species <italic>Helix vivipara</italic> Linnaeus, 1758, and addition to the official lists of the generic name <italic>Viviparus</italic> Montfort, 1810, and the family-group name Viviparidae Gray, 1847 (Class Gastropoda).</article-title><source>Bulletin of Zoological Nomenclature</source><volume>17</volume>: <fpage>117</fpage>–<lpage>131</lpage>. <ext-link ext-link-type="uri" xlink:href="http://biodiversityheritagelibrary.org/item/44459#page/139/mode/1up" xlink:type="simple">http://biodiversityheritagelibrary.org/item/44459#page/139/mode/1up</ext-link></mixed-citation></ref><ref id="B141"><mixed-citation xmlns:xlink="http://www.w3.org/1999/xlink" xlink:type="simple"><person-group><name name-style="western"><surname>Sandberger</surname><given-names>CLF</given-names></name></person-group> (<year>1870–1875</year>) Die Land- und Süßwasser-Conchylien der Vorwelt. C. W. Kreidel, Wiesbaden, livr. 1–3: 1–96 pp. (1870); livr. 4–5: 97–160 pp. (1871); livr. 6–8: 161–256 pp. (1872); livr. 9–10: 257–352 pp. (1873); livr. 11: 353–1000 pp. (1875).</mixed-citation></ref><ref id="B169"><mixed-citation xmlns:xlink="http://www.w3.org/1999/xlink" xlink:type="simple"><person-group><name name-style="western"><surname>Wenz</surname><given-names>W</given-names></name></person-group> (<year>1923–1930</year>) Fossilium Catalogus I: Animalia. Gastropoda extramarina tertiaria. W. Junk, Berlin, I: IV: 1069–1420 pp. (1923b), V: 1421–1734 pp. (1923c), VII: 1863–2230 pp. (1926), VIII: 2231–2502 pp. (1928a), IX: 2503–2886 pp. (1929a). <ext-link ext-link-type="uri" xlink:href="http://www.biodiversitylibrary.org/bibliography/61839#/summary" xlink:type="simple">http://www.biodiversitylibrary.org/bibliography/61839#/summary</ext-link> [volumes I–VI]</mixed-citation></ref></ref-list></tp:taxon-treatment>
