# Supplementary material for: Replacement names and nomenclatural comments for problematic species-group names in Europe's Neogene freshwater Gastropoda. Part 2
Source: Zookeys. 2014 Jul 29;(429):13–46. doi: 10.3897/zookeys.429.7420 (PMC4137296; doi:10.3897/zookeys.429.7420)
Supplement: XML Treatment for Melanopsis haueri ripanjensis [file zookeys.429.7420-treatment6.xml]

<!DOCTYPE tp:taxon-treatment
  PUBLIC "-//TaxonX//DTD Taxonomic Treatment Publishing DTD v0 20100105//EN" "tax-treatment-NSO.dtd">
<tp:taxon-treatment xmlns:tp="http://www.plazi.org/taxpub"><tp:treatment-meta><mixed-citation publication-type="journal"><person-group><name><surname>Neubauer</surname><given-names>Thomas A.</given-names></name><name><surname>Harzhauser</surname><given-names>Mathias</given-names></name><name><surname>Kroh</surname><given-names>Andreas</given-names></name><name><surname>Elisavet</surname><given-names>Georgopoulou</given-names></name><name><surname>Mandic</surname><given-names>Oleg</given-names></name></person-group><article-title>Replacement names and nomenclatural comments for problematic species-group names in Europe's Neogene freshwater Gastropoda. Part 2</article-title><source>Zookeys</source><day>29</day><month>7</month><year>2014</year><volume>2014</volume><issue>429</issue><fpage>13</fpage><lpage>46</lpage><pub-id pub-id-type="doi">10.3897/zookeys.429.7420</pub-id></mixed-citation></tp:treatment-meta><tp:nomenclature><tp:taxon-name>
                            <tp:taxon-name-part taxon-name-part-type="genus">Melanopsis</tp:taxon-name-part>
                            <tp:taxon-name-part taxon-name-part-type="species">haueri</tp:taxon-name-part>
                            <tp:taxon-name-part taxon-name-part-type="subspecies">ripanjensis</tp:taxon-name-part>
                        </tp:taxon-name><tp:taxon-status xmlns:xlink="http://www.w3.org/1999/xlink" xlink:type="simple">nom. n.</tp:taxon-status><tp:nomenclature-citation-list><tp:nomenclature-citation><tp:taxon-name>Melanopsis austriaca serbica</tp:taxon-name><comment> Brusina, 1902: pl. 6, figs 73–74 [non <italic><tp:taxon-name>Melanopsis serbica</tp:taxon-name></italic> Brusina, 1893].</comment></tp:nomenclature-citation><tp:nomenclature-citation><tp:taxon-name>Melanopsis haueri serbica</tp:taxon-name><comment> Brusina; <xref ref-type="bibr" rid="B169">Wenz 1929a</xref>: 2743 [non <xref ref-type="bibr" rid="B16">Brusina 1893</xref>].</comment></tp:nomenclature-citation></tp:nomenclature-citation-list></tp:nomenclature><tp:treatment-sec sec-type="Etymology"><title>Etymology.</title><p>Named after the type locality.</p></tp:treatment-sec><tp:treatment-sec sec-type="Type locality"><title>Type locality.</title><p>Ripanj, Serbia.</p></tp:treatment-sec><tp:treatment-sec sec-type="Age"><title>Age.</title><p>Late Miocene (Early-Middle Pannonian; <xref ref-type="bibr" rid="B129">Pavlović 1927</xref>).</p></tp:treatment-sec><tp:treatment-sec sec-type="Syntypes"><title>Syntypes.</title><p>Croatian Natural History Museum, Zagreb, coll. no. 2530-176/1-2 (<xref ref-type="bibr" rid="B104">Milan et al. 1974</xref>, p. 86).</p><!--PageBreak--></tp:treatment-sec><tp:treatment-sec sec-type="Discussion"><title>Discussion.</title><p>Obviously unaware of the fact that also subspecific or variety names can constitute homonyms, <xref ref-type="bibr" rid="B17">Brusina (1902)</xref> introduced <italic><tp:taxon-name>Melanopsis austriaca serbica</tp:taxon-name></italic> from the Early Pannonian of Serbia, although this name was already preoccupied by another species described by himself, <italic><tp:taxon-name>Melanopsis serbica</tp:taxon-name></italic> Brusina, 1893 (p. 50). The latter species was also described from the Early Pannonian of Serbia (locality Begaljica, c. 15 km E Ripanj), but clearly represents a different taxon as evident from Brusina's descriptions and illustrations. Here we follow the taxonomic decision of <xref ref-type="bibr" rid="B169">Wenz (1929a)</xref>, who synonymized <italic><tp:taxon-name>Melanopsis austriaca</tp:taxon-name></italic> Handmann, 1882 with <italic><tp:taxon-name>Melanopsis haueri</tp:taxon-name></italic> Handmann, 1882 (both from the Kottingbrunn, Austria) and consequently ranked the here discussed taxon as subspecies of <italic><tp:taxon-name>Melanopsis haueri</tp:taxon-name></italic>. <italic><tp:taxon-name>Melanopsis haueri serbica</tp:taxon-name></italic> can be distinguished from <italic><tp:taxon-name>Melanopsis haueri haueri</tp:taxon-name></italic> in its distinctly stronger spruce-like outline.</p></tp:treatment-sec><ref-list><ref id="B169"><mixed-citation xmlns:xlink="http://www.w3.org/1999/xlink" xlink:type="simple"><person-group><name name-style="western"><surname>Wenz</surname><given-names>W</given-names></name></person-group> (<year>1923–1930</year>) Fossilium Catalogus I: Animalia. Gastropoda extramarina tertiaria. W. Junk, Berlin, I: IV: 1069–1420 pp. (1923b), V: 1421–1734 pp. (1923c), VII: 1863–2230 pp. (1926), VIII: 2231–2502 pp. (1928a), IX: 2503–2886 pp. (1929a). <ext-link ext-link-type="uri" xlink:href="http://www.biodiversitylibrary.org/bibliography/61839#/summary" xlink:type="simple">http://www.biodiversitylibrary.org/bibliography/61839#/summary</ext-link> [volumes I–VI]</mixed-citation></ref><ref id="B16"><mixed-citation xmlns:xlink="http://www.w3.org/1999/xlink" xlink:type="simple"><person-group><name name-style="western"><surname>Brusina</surname><given-names>S</given-names></name></person-group> (<year>1893</year>) <article-title>Frammenti di Malacologia terziaria Serba.</article-title><source>Annales Géologiques de la Péninsule Balkanique</source><volume>4</volume>: <fpage>25</fpage>–<lpage>74</lpage>.</mixed-citation></ref><ref id="B129"><mixed-citation xmlns:xlink="http://www.w3.org/1999/xlink" xlink:type="simple"><person-group><name name-style="western"><surname>Pavlović</surname><given-names>PS</given-names></name></person-group> (<year>1927</year>) Donjopontiski mekušci iz okoline Beograda (s naročitim obzirom na fosilnu faunu okoline sela Vrčina). Sprska Akademija nauka, posebna izdanja 66 (Prirodnjački i matematički spisi 17): 1–121.</mixed-citation></ref><ref id="B104"><mixed-citation xmlns:xlink="http://www.w3.org/1999/xlink" xlink:type="simple"><person-group><name name-style="western"><surname>Milan</surname><given-names>A</given-names></name><name name-style="western"><surname>Sakač</surname><given-names>K</given-names></name><name name-style="western"><surname>Žagar-Sakač</surname><given-names>A</given-names></name></person-group> (<year>1974</year>) <source>Katalog originala tipova vrsta pohranjenih u Geološko-paleontološkom muzeju u Zagrebu.</source><publisher-name>Geološko-paleontološki muzej u Zagrebu</publisher-name>, <publisher-loc>Zagreb</publisher-loc>, <size units="page">186 pp</size>.</mixed-citation></ref><ref id="B17"><mixed-citation xmlns:xlink="http://www.w3.org/1999/xlink" xlink:type="simple"><person-group><name name-style="western"><surname>Brusina</surname><given-names>S</given-names></name></person-group> (<year>1902</year>) Iconographia Molluscorum Fossilium in tellure tertiaria Hungariae, Croatiae, Slavoniae, Dalmatiae, Bosniae, Herzegovinae, Serbiae and Bulgariae inventorum. Officina Soc. Typographicae, Agram, 30 pl.</mixed-citation></ref></ref-list></tp:taxon-treatment>
