# Supplementary material for: Replacement names and nomenclatural comments for problematic species-group names in Europe's Neogene freshwater Gastropoda. Part 2
Source: Zookeys. 2014 Jul 29;(429):13–46. doi: 10.3897/zookeys.429.7420 (PMC4137296; doi:10.3897/zookeys.429.7420)
Supplement: XML Treatment for Melanopsis wolfgangfischeri [file zookeys.429.7420-treatment7.xml]

<!DOCTYPE tp:taxon-treatment
  PUBLIC "-//TaxonX//DTD Taxonomic Treatment Publishing DTD v0 20100105//EN" "tax-treatment-NSO.dtd">
<tp:taxon-treatment xmlns:tp="http://www.plazi.org/taxpub"><tp:treatment-meta><mixed-citation publication-type="journal"><person-group><name><surname>Neubauer</surname><given-names>Thomas A.</given-names></name><name><surname>Harzhauser</surname><given-names>Mathias</given-names></name><name><surname>Kroh</surname><given-names>Andreas</given-names></name><name><surname>Elisavet</surname><given-names>Georgopoulou</given-names></name><name><surname>Mandic</surname><given-names>Oleg</given-names></name></person-group><article-title>Replacement names and nomenclatural comments for problematic species-group names in Europe's Neogene freshwater Gastropoda. Part 2</article-title><source>Zookeys</source><day>29</day><month>7</month><year>2014</year><volume>2014</volume><issue>429</issue><fpage>13</fpage><lpage>46</lpage><pub-id pub-id-type="doi">10.3897/zookeys.429.7420</pub-id></mixed-citation></tp:treatment-meta><tp:nomenclature><tp:taxon-name>
                            <tp:taxon-name-part taxon-name-part-type="genus">Melanopsis</tp:taxon-name-part>
                            <tp:taxon-name-part taxon-name-part-type="species">wolfgangfischeri</tp:taxon-name-part>
                        </tp:taxon-name><tp:taxon-status xmlns:xlink="http://www.w3.org/1999/xlink" xlink:type="simple">nom. n.</tp:taxon-status><tp:nomenclature-citation-list><tp:nomenclature-citation><tp:taxon-name>Melanopsis rugosa</tp:taxon-name><comment> [<italic>Mel. Martiniana</italic>] Var. <italic>rugosa</italic> Handmann, 1887: 26, pl. 5, figs 5–7 [non Matheron, 1842].</comment></tp:nomenclature-citation><tp:nomenclature-citation><tp:taxon-name>Melanopsis rugosa</tp:taxon-name><comment> Handmann; <xref ref-type="bibr" rid="B125">Papp 1953</xref>: 136, pl. 10, figs 13–16 [non <xref ref-type="bibr" rid="B101">Matheron 1842</xref>].</comment></tp:nomenclature-citation><tp:nomenclature-citation><tp:taxon-name>Melanopsis rugosa</tp:taxon-name><comment><xref ref-type="bibr" rid="B64">Handmann 1887</xref>; <xref ref-type="bibr" rid="B36">Fischer 1996</xref>: 23 (cum syn.) [non <xref ref-type="bibr" rid="B101">Matheron 1842</xref>].</comment></tp:nomenclature-citation></tp:nomenclature-citation-list></tp:nomenclature><tp:treatment-sec sec-type="Etymology"><title>Etymology.</title><p>In honor of Wolfgang Fischer (Vienna), who greatly contributed to nomenclature and taxonomy of fossil and Recent melanopsids.</p></tp:treatment-sec><tp:treatment-sec sec-type="Type locality"><title>Type locality.</title><p>Wittmannsdorf near Leobersdorf, Austria (<xref ref-type="bibr" rid="B36">Fischer 1996</xref>).</p></tp:treatment-sec><tp:treatment-sec sec-type="Age"><title>Age.</title><p>Late Miocene (Early Pannonian, Slavonian; <xref ref-type="bibr" rid="B124">Papp 1951</xref>).</p></tp:treatment-sec><tp:treatment-sec sec-type="Type material"><title>Type material.</title><p>Geological Survey Austria, Vienna, no number indicated (<xref ref-type="bibr" rid="B36">Fischer 1996</xref>).</p></tp:treatment-sec><tp:treatment-sec sec-type="Discussion"><title>Discussion.</title><p>This taxon is a primary homonym of <italic><tp:taxon-name>Melanopsis rugosa</tp:taxon-name></italic> Matheron, 1842 (p. 293, pl. 37, fig. 11), a fossil species from SE France. <italic><tp:taxon-name>Melanopsis rugosa</tp:taxon-name></italic> Handmann, 1887 is a member of the complexly evolving <italic><tp:taxon-name>Melanopsis impressa</tp:taxon-name></italic>-species lineage in the Late Miocene Lake Pannon (<xref ref-type="bibr" rid="B47">Geary 1990</xref>, <xref ref-type="bibr" rid="B48">Geary et al. 2012</xref>, <xref ref-type="bibr" rid="B110">Neubauer et al. 2013a</xref>). The morphological variability in this group resulted in the description of many names, most of which are today synonymized. While <xref ref-type="bibr" rid="B169">Wenz (1929a</xref>, p. 2719) regarded <italic>rugosa</italic> Handmann as synonym of <italic><tp:taxon-name>Melanopsis fossilis</tp:taxon-name></italic> (which is the accepted name of "<italic><tp:taxon-name>Melanopsis martiniana</tp:taxon-name></italic>"), <xref ref-type="bibr" rid="B125">Papp (1953)</xref>, <xref ref-type="bibr" rid="B99">Lueger (1980)</xref> and <xref ref-type="bibr" rid="B36">Fischer (1996)</xref> treated it as separate species. As implied by <xref ref-type="bibr" rid="B110">Neubauer et al. (2013a)</xref> the validity in a biological sense of this and other species-group taxa is doubtful. Nevertheless, since many authors clearly referred to it as a separable unit, a replacement name is inevitable.</p><p>Additionally, there exists another primary homonym of <italic><tp:taxon-name>Melanopsis rugosa</tp:taxon-name></italic>, i.e. <italic><tp:taxon-name>Melanopsis lanzaeana rugosa</tp:taxon-name></italic> Brusina, 1897 from the Middle Miocene deposits of the Sinj Basin. It was synonymized with <italic><tp:taxon-name>Melanopsis lanzaeana</tp:taxon-name></italic> by <xref ref-type="bibr" rid="B111">Neubauer et al. (2011</xref>, p. 205), who treated it as a mere morphotype and already mentioned the problem of homonymy. We therefore avoid introducing another name for this Croatian taxon, which is not used anymore.</p><!--PageBreak--></tp:treatment-sec><ref-list><ref id="B125"><mixed-citation xmlns:xlink="http://www.w3.org/1999/xlink" xlink:type="simple"><person-group><name name-style="western"><surname>Papp</surname><given-names>A</given-names></name></person-group> (<year>1953</year>) <article-title>Die Molluskenfauna des Pannon des Wiener Beckens.</article-title><source>Mitteilungen der geologischen Gesellschaft in Wien</source><volume>44</volume>: <fpage>85</fpage>–<lpage>222</lpage>. <ext-link ext-link-type="uri" xlink:href="http://www.biologiezentrum.at/pdf_frei_remote/MittGeolGes_44_0085-0222.pdf" xlink:type="simple">http://www.biologiezentrum.at/pdf_frei_remote/MittGeolGes_44_0085-0222.pdf</ext-link></mixed-citation></ref><ref id="B101"><mixed-citation xmlns:xlink="http://www.w3.org/1999/xlink" xlink:type="simple"><person-group><name name-style="western"><surname>Matheron</surname><given-names>PM</given-names></name></person-group> (<year>1842</year>) <source>Catalogue méthodique et descriptif des corps organisés fossiles du départment des Bouches-du-Rhone et lieux circonvoisins. Extrait du Réportoire des travaux de la Société de statistique de Marseille, 6.</source><publisher-name>Carnaud Fils</publisher-name>, <publisher-loc>Marseille</publisher-loc>, <size units="page">269 pp</size>. <ext-link ext-link-type="uri" xlink:href="http://gallica.bnf.fr/ark:/12148/bpt6k5719359d/f81.image" xlink:type="simple">http://gallica.bnf.fr/ark:/12148/bpt6k5719359d/f81.image</ext-link></mixed-citation></ref><ref id="B64"><mixed-citation xmlns:xlink="http://www.w3.org/1999/xlink" xlink:type="simple"><person-group><name name-style="western"><surname>Handmann</surname><given-names>R</given-names></name></person-group> (<year>1887</year>) <source>Die fossile Conchylienfauna von Leobersdorf im Tertiärbecken von Wien.</source><publisher-name>Aschendorff</publisher-name>, <publisher-loc>Münster</publisher-loc>, <size units="page">47 pp</size>. <ext-link ext-link-type="uri" xlink:href="http://sammlungen.ulb.uni-muenster.de/hd/content/pageview/2023144" xlink:type="simple">http://sammlungen.ulb.uni-muenster.de/hd/content/pageview/2023144</ext-link></mixed-citation></ref><ref id="B36"><mixed-citation xmlns:xlink="http://www.w3.org/1999/xlink" xlink:type="simple"><person-group><name name-style="western"><surname>Fischer</surname><given-names>W</given-names></name></person-group> (<year>1996</year>) Beiträge zur Kenntnis der rezenten und fossilen Melanopsidae VI. Über <italic>Melanopsis coaequata</italic> Handmann 1887 und <italic>Melanopsis rugosa</italic> Handmann 1887 sowie ein Nachtrag zu Teil V. (Gastropoda, Prosbranchia). Club Conchylia Informationen 28 (3/4): 19–26.</mixed-citation></ref><ref id="B124"><mixed-citation xmlns:xlink="http://www.w3.org/1999/xlink" xlink:type="simple"><person-group><name name-style="western"><surname>Papp</surname><given-names>A</given-names></name></person-group> (<year>1951</year>) Das Pannon des Wiener Beckens. Mitteilungen der Geologischen Gesellschaft in Wien 39–41: 99–193. <ext-link ext-link-type="uri" xlink:href="http://www.biologiezentrum.at/pdf_frei_remote/MittGeolGes_39_41_0099-0193.pdf" xlink:type="simple">http://www.biologiezentrum.at/pdf_frei_remote/MittGeolGes_39_41_0099-0193.pdf</ext-link></mixed-citation></ref><ref id="B47"><mixed-citation xmlns:xlink="http://www.w3.org/1999/xlink" xlink:type="simple"><person-group><name name-style="western"><surname>Geary</surname><given-names>DH</given-names></name></person-group> (<year>1990</year>) <article-title>Patterns of evolutionary tempo and mode in the radiation of <italic>Melanopsis</italic> (Gastropoda: Melanopsidae).</article-title><source>Paleobiology</source><volume>16</volume>(<issue>4</issue>): <fpage>492</fpage>–<lpage>511</lpage>.</mixed-citation></ref><ref id="B48"><mixed-citation xmlns:xlink="http://www.w3.org/1999/xlink" xlink:type="simple"><person-group><name name-style="western"><surname>Geary</surname><given-names>DH</given-names></name><name name-style="western"><surname>Hoffmann</surname><given-names>E</given-names></name><name name-style="western"><surname>Magyar</surname><given-names>I</given-names></name><name name-style="western"><surname>Freiheit</surname><given-names>J</given-names></name><name name-style="western"><surname>Padilla</surname><given-names>D</given-names></name></person-group> (<year>2012</year>) <article-title>Body size, longevity, and growth rate in lake Pannon melanopsid gastropods and their predecessors.</article-title><source>Paleobiology</source><volume>38</volume>(<issue>4</issue>): <fpage>554</fpage>–<lpage>568</lpage>. doi: <ext-link ext-link-type="doi" xlink:href="10.1666/11014.1" xlink:type="simple">10.1666/11014.1</ext-link></mixed-citation></ref><ref id="B110"><mixed-citation xmlns:xlink="http://www.w3.org/1999/xlink" xlink:type="simple"><person-group><name name-style="western"><surname>Neubauer</surname><given-names>TA</given-names></name><name name-style="western"><surname>Harzhauser</surname><given-names>M</given-names></name><name name-style="western"><surname>Kroh</surname><given-names>A</given-names></name></person-group> (<year>2013a</year>) Phenotypic evolution in a fossil gastropod species lineage: evidence for adaptive radiation? Palaeogeography, Palaeoclimatology, Palaeoecology 370: 117–126. doi: <ext-link ext-link-type="doi" xlink:href="10.1016/j.palaeo.2012.11.025" xlink:type="simple">10.1016/j.palaeo.2012.11.025</ext-link></mixed-citation></ref><ref id="B169"><mixed-citation xmlns:xlink="http://www.w3.org/1999/xlink" xlink:type="simple"><person-group><name name-style="western"><surname>Wenz</surname><given-names>W</given-names></name></person-group> (<year>1923–1930</year>) Fossilium Catalogus I: Animalia. Gastropoda extramarina tertiaria. W. Junk, Berlin, I: IV: 1069–1420 pp. (1923b), V: 1421–1734 pp. (1923c), VII: 1863–2230 pp. (1926), VIII: 2231–2502 pp. (1928a), IX: 2503–2886 pp. (1929a). <ext-link ext-link-type="uri" xlink:href="http://www.biodiversitylibrary.org/bibliography/61839#/summary" xlink:type="simple">http://www.biodiversitylibrary.org/bibliography/61839#/summary</ext-link> [volumes I–VI]</mixed-citation></ref><ref id="B99"><mixed-citation xmlns:xlink="http://www.w3.org/1999/xlink" xlink:type="simple"><person-group><name name-style="western"><surname>Lueger</surname><given-names>JP</given-names></name></person-group> (<year>1980</year>) <article-title>Die Molluskenfauna aus dem Pannon (Obermiozän) des Fölligberges (Eisenstädter Bucht) im Burgenland (Österreich).</article-title><source>Mitteilungen der österreichischen geologischen Gesellschaft</source><volume>73</volume>: <fpage>95</fpage>–<lpage>134</lpage>. <ext-link ext-link-type="uri" xlink:href="http://www.landesmuseum.at/pdf_frei_remote/MittGeolGes_73_0095-0134.pdf" xlink:type="simple">http://www.landesmuseum.at/pdf_frei_remote/MittGeolGes_73_0095-0134.pdf</ext-link></mixed-citation></ref><ref id="B111"><mixed-citation xmlns:xlink="http://www.w3.org/1999/xlink" xlink:type="simple"><person-group><name name-style="western"><surname>Neubauer</surname><given-names>TA</given-names></name><name name-style="western"><surname>Mandic</surname><given-names>O</given-names></name><name name-style="western"><surname>Harzhauser</surname><given-names>M</given-names></name></person-group> (<year>2011</year>) <article-title>Middle Miocene Freshwater Mollusks from Lake Sinj (Dinaride Lake System, SE Croatia; Langhian).</article-title><source>Archiv für Molluskenkunde</source><volume>140</volume>(<issue>2</issue>): <fpage>201</fpage>–<lpage>237</lpage>. doi: <ext-link ext-link-type="doi" xlink:href="10.1127/arch.moll/1869-0963/140/201-237" xlink:type="simple">10.1127/arch.moll/1869-0963/140/201-237</ext-link></mixed-citation></ref></ref-list></tp:taxon-treatment>
