# Supplementary material for: Replacement names and nomenclatural comments for problematic species-group names in Europe's Neogene freshwater Gastropoda. Part 2
Source: Zookeys. 2014 Jul 29;(429):13–46. doi: 10.3897/zookeys.429.7420 (PMC4137296; doi:10.3897/zookeys.429.7420)
Supplement: XML Treatment for Micromelaniinae [file zookeys.429.7420-treatment8.xml]

<!DOCTYPE tp:taxon-treatment
  PUBLIC "-//TaxonX//DTD Taxonomic Treatment Publishing DTD v0 20100105//EN" "tax-treatment-NSO.dtd">
<tp:taxon-treatment xmlns:tp="http://www.plazi.org/taxpub"><tp:treatment-meta><mixed-citation publication-type="journal"><person-group><name><surname>Neubauer</surname><given-names>Thomas A.</given-names></name><name><surname>Harzhauser</surname><given-names>Mathias</given-names></name><name><surname>Kroh</surname><given-names>Andreas</given-names></name><name><surname>Elisavet</surname><given-names>Georgopoulou</given-names></name><name><surname>Mandic</surname><given-names>Oleg</given-names></name></person-group><article-title>Replacement names and nomenclatural comments for problematic species-group names in Europe's Neogene freshwater Gastropoda. Part 2</article-title><source>Zookeys</source><day>29</day><month>7</month><year>2014</year><volume>2014</volume><issue>429</issue><fpage>13</fpage><lpage>46</lpage><pub-id pub-id-type="doi">10.3897/zookeys.429.7420</pub-id></mixed-citation></tp:treatment-meta><tp:nomenclature><label>Subfamily</label><tp:taxon-name>
                            <tp:taxon-name-part taxon-name-part-type="subfamily">Micromelaniinae</tp:taxon-name-part>
                        </tp:taxon-name><tp:taxon-authority>Dybowski &amp; Grochmalicki 1914</tp:taxon-authority></tp:nomenclature><tp:treatment-sec sec-type="Note"><title>Note.</title><p>The taxonomic status of the <tp:taxon-name>Micromelaniinae</tp:taxon-name> is currently under discussion. The rank as subfamily follows <xref ref-type="bibr" rid="B169">Wenz (1926</xref>, p. 2126; erroneously written as "Micromelaninae"). See also <xref ref-type="bibr" rid="B83">Kabat and Hershler (1993)</xref> and <xref ref-type="bibr" rid="B180">Wilke et al. (2007)</xref>. The classification of the <tp:taxon-name>Hydrobiidae</tp:taxon-name> within the <tp:taxon-name>Truncatelloidea</tp:taxon-name> follows the latest molecular systematics established by <xref ref-type="bibr" rid="B21">Criscione and Ponder (2013)</xref>.</p></tp:treatment-sec><ref-list><ref id="B169"><mixed-citation xmlns:xlink="http://www.w3.org/1999/xlink" xlink:type="simple"><person-group><name name-style="western"><surname>Wenz</surname><given-names>W</given-names></name></person-group> (<year>1923–1930</year>) Fossilium Catalogus I: Animalia. Gastropoda extramarina tertiaria. W. Junk, Berlin, I: IV: 1069–1420 pp. (1923b), V: 1421–1734 pp. (1923c), VII: 1863–2230 pp. (1926), VIII: 2231–2502 pp. (1928a), IX: 2503–2886 pp. (1929a). <ext-link ext-link-type="uri" xlink:href="http://www.biodiversitylibrary.org/bibliography/61839#/summary" xlink:type="simple">http://www.biodiversitylibrary.org/bibliography/61839#/summary</ext-link> [volumes I–VI]</mixed-citation></ref><ref id="B83"><mixed-citation xmlns:xlink="http://www.w3.org/1999/xlink" xlink:type="simple"><person-group><name name-style="western"><surname>Kabat</surname><given-names>AR</given-names></name><name name-style="western"><surname>Hershler</surname><given-names>R</given-names></name></person-group> (<year>1993</year>) <article-title>The Prosobranch Snail Family Hydrobiidae (Gastropoda: Rissooidea): Review of Classification and Supraspecific Taxa.</article-title><source>Smithsonian Contributions to Zoology</source><volume>547</volume>: <fpage>1</fpage>–<lpage>94</lpage>. doi: <ext-link ext-link-type="doi" xlink:href="10.5479/si.00810282.547" xlink:type="simple">10.5479/si.00810282.547</ext-link></mixed-citation></ref><ref id="B180"><mixed-citation xmlns:xlink="http://www.w3.org/1999/xlink" xlink:type="simple"><person-group><name name-style="western"><surname>Wilke</surname><given-names>T</given-names></name><name name-style="western"><surname>Albrecht</surname><given-names>C</given-names></name><name name-style="western"><surname>Anistratenko</surname><given-names>VV</given-names></name><name name-style="western"><surname>Sahin</surname><given-names>SK</given-names></name><name name-style="western"><surname>Yildirim</surname><given-names>MZ</given-names></name></person-group> (<year>2007</year>) <article-title>Testing biogeographical hypotheses in space and time: faunal relationships of the putative ancient Lake Egirdir in Asia Minor.</article-title><source>Journal of Biogeography</source><volume>34</volume>: <fpage>1807</fpage>–<lpage>1821</lpage>. doi: <ext-link ext-link-type="doi" xlink:href="10.1111/j.1365-2699.2007.01727.x" xlink:type="simple">10.1111/j.1365-2699.2007.01727.x</ext-link></mixed-citation></ref><ref id="B21"><mixed-citation xmlns:xlink="http://www.w3.org/1999/xlink" xlink:type="simple"><person-group><name name-style="western"><surname>Criscione</surname><given-names>F</given-names></name><name name-style="western"><surname>Ponder</surname><given-names>WF</given-names></name></person-group> (<year>2013</year>) <article-title>A phylogenetic analysis of rissooidean and cingulopsoidean families (Gastropoda: Caenogastropoda).</article-title><source>Molecular Phylogenetics and Evolution</source><volume>66</volume>: <fpage>1075</fpage>–<lpage>1082</lpage>. doi: <ext-link ext-link-type="doi" xlink:href="10.1016/j.ympev.2012.11.026" xlink:type="simple">10.1016/j.ympev.2012.11.026</ext-link></mixed-citation></ref></ref-list></tp:taxon-treatment>
