# Supplementary material for: Replacement names and nomenclatural comments for problematic species-group names in Europe's Neogene freshwater Gastropoda. Part 2
Source: Zookeys. 2014 Jul 29;(429):13–46. doi: 10.3897/zookeys.429.7420 (PMC4137296; doi:10.3897/zookeys.429.7420)
Supplement: XML Treatment for Micromelania [file zookeys.429.7420-treatment9.xml]

<!DOCTYPE tp:taxon-treatment
  PUBLIC "-//TaxonX//DTD Taxonomic Treatment Publishing DTD v0 20100105//EN" "tax-treatment-NSO.dtd">
<tp:taxon-treatment xmlns:tp="http://www.plazi.org/taxpub"><tp:treatment-meta><mixed-citation publication-type="journal"><person-group><name><surname>Neubauer</surname><given-names>Thomas A.</given-names></name><name><surname>Harzhauser</surname><given-names>Mathias</given-names></name><name><surname>Kroh</surname><given-names>Andreas</given-names></name><name><surname>Elisavet</surname><given-names>Georgopoulou</given-names></name><name><surname>Mandic</surname><given-names>Oleg</given-names></name></person-group><article-title>Replacement names and nomenclatural comments for problematic species-group names in Europe's Neogene freshwater Gastropoda. Part 2</article-title><source>Zookeys</source><day>29</day><month>7</month><year>2014</year><volume>2014</volume><issue>429</issue><fpage>13</fpage><lpage>46</lpage><pub-id pub-id-type="doi">10.3897/zookeys.429.7420</pub-id></mixed-citation></tp:treatment-meta><tp:nomenclature><label>Genus</label><tp:taxon-name>
                            <tp:taxon-name-part taxon-name-part-type="genus">Micromelania</tp:taxon-name-part>
                        </tp:taxon-name><tp:taxon-authority>Brusina, 1874</tp:taxon-authority></tp:nomenclature><tp:treatment-sec sec-type="Type species"><title>Type species.</title><p><italic><tp:taxon-name>Micromelania cerithiopsis</tp:taxon-name></italic> Brusina, 1874. Late Miocene, Croatia. Subsequent designation by <xref ref-type="bibr" rid="B15">Brusina (1892</xref>, p. 164).</p></tp:treatment-sec><ref-list><ref id="B15"><mixed-citation xmlns:xlink="http://www.w3.org/1999/xlink" xlink:type="simple"><person-group><name name-style="western"><surname>Brusina</surname><given-names>S</given-names></name></person-group> (<year>1892</year>) <article-title>Fauna fossile terziaria di Markusevec in Croazia. Con un elenco delle Dreissensidae della Dalmazia, Croazia e Slavonia.</article-title><source>Glasnik Hrvatskoga naravoslovnoga društva</source><volume>7</volume>: <fpage>113</fpage>–<lpage>210</lpage>. <ext-link ext-link-type="uri" xlink:href="http://www.biodiversitylibrary.org/item/42638#page/131/mode/1up" xlink:type="simple">http://www.biodiversitylibrary.org/item/42638#page/131/mode/1up</ext-link></mixed-citation></ref></ref-list></tp:taxon-treatment>
