# Supplementary material for: Replacement names and nomenclatural comments for problematic species-group names in Europe's Neogene freshwater Gastropoda. Part 2
Source: Zookeys. 2014 Jul 29;(429):13–46. doi: 10.3897/zookeys.429.7420 (PMC4137296; doi:10.3897/zookeys.429.7420)
Supplement: XML Treatment for Micromelania ramacanensis [file zookeys.429.7420-treatment10.xml]

<!DOCTYPE tp:taxon-treatment
  PUBLIC "-//TaxonX//DTD Taxonomic Treatment Publishing DTD v0 20100105//EN" "tax-treatment-NSO.dtd">
<tp:taxon-treatment xmlns:tp="http://www.plazi.org/taxpub"><tp:treatment-meta><mixed-citation publication-type="journal"><person-group><name><surname>Neubauer</surname><given-names>Thomas A.</given-names></name><name><surname>Harzhauser</surname><given-names>Mathias</given-names></name><name><surname>Kroh</surname><given-names>Andreas</given-names></name><name><surname>Elisavet</surname><given-names>Georgopoulou</given-names></name><name><surname>Mandic</surname><given-names>Oleg</given-names></name></person-group><article-title>Replacement names and nomenclatural comments for problematic species-group names in Europe's Neogene freshwater Gastropoda. Part 2</article-title><source>Zookeys</source><day>29</day><month>7</month><year>2014</year><volume>2014</volume><issue>429</issue><fpage>13</fpage><lpage>46</lpage><pub-id pub-id-type="doi">10.3897/zookeys.429.7420</pub-id></mixed-citation></tp:treatment-meta><tp:nomenclature><tp:taxon-name>
                            <tp:taxon-name-part taxon-name-part-type="genus">Micromelania</tp:taxon-name-part>
                            <tp:taxon-name-part taxon-name-part-type="species">ramacanensis</tp:taxon-name-part>
                        </tp:taxon-name><tp:taxon-status xmlns:xlink="http://www.w3.org/1999/xlink" xlink:type="simple">nom. n.</tp:taxon-status><tp:nomenclature-citation-list><tp:nomenclature-citation><tp:taxon-name>Micromelania</tp:taxon-name><comment> sp. Brusina: pl. 7, figs 59–60.</comment></tp:nomenclature-citation><tp:nomenclature-citation><tp:taxon-name>Micromelania Brusinai</tp:taxon-name><comment> Pavlović, 1927: 96 [non <italic><tp:taxon-name>Micromelania brusinai</tp:taxon-name></italic> Andrusov, 1905].</comment></tp:nomenclature-citation></tp:nomenclature-citation-list></tp:nomenclature><tp:treatment-sec sec-type="Etymology"><title>Etymology.</title><p>Named after the type locality.</p></tp:treatment-sec><tp:treatment-sec sec-type="Type locality"><title>Type locality.</title><p>Ripanj, Ramača hamlet (also read Ramaća), Serbia.</p></tp:treatment-sec><tp:treatment-sec sec-type="Age"><title>Age.</title><p>Late Miocene (Early-Middle Pannonian; <xref ref-type="bibr" rid="B129">Pavlović 1927</xref>).</p></tp:treatment-sec><tp:treatment-sec sec-type="Syntypes"><title>Syntypes.</title><p><xref ref-type="bibr" rid="B17">Brusina (1902</xref>, pl. 7, figs 59–60); Croatian Natural History Museum, Zagreb, no number indicated (<xref ref-type="bibr" rid="B104">Milan et al. 1974</xref>).</p></tp:treatment-sec><tp:treatment-sec sec-type="Discussion"><title>Discussion.</title><p>This is a classic case of a primary homonym requiring a replacement name according to <xref ref-type="bibr" rid="B78">ICZN (1999</xref>, Article 57.2). <italic><tp:taxon-name>Micromelania brusinai</tp:taxon-name></italic> Andrusov, 1905 from the Maeotian of the Crimean Peninsula, Ukraine, is currently considered synonymous with <italic><tp:taxon-name>Micromelania gorianovici</tp:taxon-name></italic> Andrusov, 1897 (<xref ref-type="bibr" rid="B25">Davitashvili 1931</xref>, p. 27). The latter name was introduced as nomen novum by <xref ref-type="bibr" rid="B4">Andrusov (1897</xref>, p. 431) for the primary homonym <italic><tp:taxon-name>Micromelania striata</tp:taxon-name></italic> Andrusov, 1890 non <xref ref-type="bibr" rid="B33">Gorjanović-Kramberger 1890</xref>.</p></tp:treatment-sec><ref-list><ref id="B129"><mixed-citation xmlns:xlink="http://www.w3.org/1999/xlink" xlink:type="simple"><person-group><name name-style="western"><surname>Pavlović</surname><given-names>PS</given-names></name></person-group> (<year>1927</year>) Donjopontiski mekušci iz okoline Beograda (s naročitim obzirom na fosilnu faunu okoline sela Vrčina). Sprska Akademija nauka, posebna izdanja 66 (Prirodnjački i matematički spisi 17): 1–121.</mixed-citation></ref><ref id="B17"><mixed-citation xmlns:xlink="http://www.w3.org/1999/xlink" xlink:type="simple"><person-group><name name-style="western"><surname>Brusina</surname><given-names>S</given-names></name></person-group> (<year>1902</year>) Iconographia Molluscorum Fossilium in tellure tertiaria Hungariae, Croatiae, Slavoniae, Dalmatiae, Bosniae, Herzegovinae, Serbiae and Bulgariae inventorum. Officina Soc. Typographicae, Agram, 30 pl.</mixed-citation></ref><ref id="B104"><mixed-citation xmlns:xlink="http://www.w3.org/1999/xlink" xlink:type="simple"><person-group><name name-style="western"><surname>Milan</surname><given-names>A</given-names></name><name name-style="western"><surname>Sakač</surname><given-names>K</given-names></name><name name-style="western"><surname>Žagar-Sakač</surname><given-names>A</given-names></name></person-group> (<year>1974</year>) <source>Katalog originala tipova vrsta pohranjenih u Geološko-paleontološkom muzeju u Zagrebu.</source><publisher-name>Geološko-paleontološki muzej u Zagrebu</publisher-name>, <publisher-loc>Zagreb</publisher-loc>, <size units="page">186 pp</size>.</mixed-citation></ref><ref id="B78"><mixed-citation xmlns:xlink="http://www.w3.org/1999/xlink" xlink:type="simple"><person-group><name name-style="western"><surname>ICZN</surname><given-names/></name></person-group> (<year>1999</year>) <source>International Code of Zoological Nomenclature.</source><publisher-name>International Trust for Zoological Nomenclature</publisher-name>, <publisher-loc>London</publisher-loc>, <size units="page">306 pp</size>. Online available from <ext-link ext-link-type="uri" xlink:href="http://www.nhm.ac.uk/hosted-sites/iczn/code/index.jsp" xlink:type="simple">http://www.nhm.ac.uk/hosted-sites/iczn/code/index.jsp</ext-link></mixed-citation></ref><ref id="B25"><mixed-citation xmlns:xlink="http://www.w3.org/1999/xlink" xlink:type="simple"><person-group><name name-style="western"><surname>Davitashvili</surname><given-names>LC</given-names></name></person-group> (<year>1931</year>) Fossils of the Maeotian beds [in Russian]. In: Archangelsky AD, Davitashvili LC (Eds) Characteristic fossils of the oil districts of the Crimea and Caucasus, 6. Transactions of the State Petroleum Research-Institute 9: 1–37.</mixed-citation></ref><ref id="B4"><mixed-citation xmlns:xlink="http://www.w3.org/1999/xlink" xlink:type="simple"><person-group><name name-style="western"><surname>Andrusov</surname><given-names>N</given-names></name></person-group> (<year>1897</year>) <source>Fossile und lebende Dreissenidae Eurasiens. Tipografiya M.</source><publisher-name>Merkusheva</publisher-name>, <publisher-loc>St. Petersburg</publisher-loc>, <size units="page">683 pp</size>.</mixed-citation></ref><ref id="B33"><mixed-citation xmlns:xlink="http://www.w3.org/1999/xlink" xlink:type="simple"><person-group><name name-style="western"><surname>Férussac</surname><given-names>AEJPJF d'Audebard de</given-names></name></person-group> (<year>1821–1822</year>) <source>Tableaux systématiques des animaux mollusques classés en familles naturelles, dans lesquels on a établi la concordance de tous les systèmes; suivis d'un prodrome général pour tous les mollusques terrestres ou fluviatiles, vivants ou fossiles.</source><publisher-name>Bertrand Sowerby</publisher-name>, <publisher-loc>Paris, Londres</publisher-loc>, <size units="page">110 pp</size>. <ext-link ext-link-type="uri" xlink:href="http://www.biodiversitylibrary.org/item/41533#page/9/mode/1up" xlink:type="simple">http://www.biodiversitylibrary.org/item/41533#page/9/mode/1up</ext-link></mixed-citation></ref></ref-list></tp:taxon-treatment>
