# Supplementary material for: Replacement names and nomenclatural comments for problematic species-group names in Europe's Neogene freshwater Gastropoda. Part 2
Source: Zookeys. 2014 Jul 29;(429):13–46. doi: 10.3897/zookeys.429.7420 (PMC4137296; doi:10.3897/zookeys.429.7420)
Supplement: XML Treatment for Pseudamnicola welterschultesi [file zookeys.429.7420-treatment12.xml]

<!DOCTYPE tp:taxon-treatment
  PUBLIC "-//TaxonX//DTD Taxonomic Treatment Publishing DTD v0 20100105//EN" "tax-treatment-NSO.dtd">
<tp:taxon-treatment xmlns:tp="http://www.plazi.org/taxpub"><tp:treatment-meta><mixed-citation publication-type="journal"><person-group><name><surname>Neubauer</surname><given-names>Thomas A.</given-names></name><name><surname>Harzhauser</surname><given-names>Mathias</given-names></name><name><surname>Kroh</surname><given-names>Andreas</given-names></name><name><surname>Elisavet</surname><given-names>Georgopoulou</given-names></name><name><surname>Mandic</surname><given-names>Oleg</given-names></name></person-group><article-title>Replacement names and nomenclatural comments for problematic species-group names in Europe's Neogene freshwater Gastropoda. Part 2</article-title><source>Zookeys</source><day>29</day><month>7</month><year>2014</year><volume>2014</volume><issue>429</issue><fpage>13</fpage><lpage>46</lpage><pub-id pub-id-type="doi">10.3897/zookeys.429.7420</pub-id></mixed-citation></tp:treatment-meta><tp:nomenclature><tp:taxon-name>
                            <tp:taxon-name-part taxon-name-part-type="genus">Pseudamnicola</tp:taxon-name-part>
                            <tp:taxon-name-part taxon-name-part-type="species">welterschultesi</tp:taxon-name-part>
                        </tp:taxon-name><tp:taxon-status xmlns:xlink="http://www.w3.org/1999/xlink" xlink:type="simple">nom. n.</tp:taxon-status><tp:nomenclature-citation-list><tp:nomenclature-citation><tp:taxon-name>Valvata minima</tp:taxon-name><comment> Fuchs, 1877: 14, pl. 1, figs 25–27 [non <italic><tp:taxon-name>Valvata minima</tp:taxon-name></italic> Hislop, 1859].</comment></tp:nomenclature-citation><tp:nomenclature-citation><tp:taxon-name>Valvata (Cincinna) minima</tp:taxon-name><comment> Fuchs; <xref ref-type="bibr" rid="B169">Wenz 1928a</xref>: 2439 (cum syn.) [non <xref ref-type="bibr" rid="B74">Hislop 1859</xref>].</comment></tp:nomenclature-citation><tp:nomenclature-citation><tp:taxon-name>Pseudamnicola minima</tp:taxon-name><comment> (Fuchs, 1877); <xref ref-type="bibr" rid="B182">Willmann 1981</xref>: 212, textfig. 74 [non <xref ref-type="bibr" rid="B74">Hislop 1859</xref>].</comment></tp:nomenclature-citation></tp:nomenclature-citation-list></tp:nomenclature><tp:treatment-sec sec-type="Etymology"><title>Etymology.</title><p>In honor of Francisco W. Welter-Schultes (University of Göttingen), a great expert for the living non-marine mollusks of Europe.</p></tp:treatment-sec><tp:treatment-sec sec-type="Type locality"><title>Type locality.</title><p>Megara, Greece.</p></tp:treatment-sec><tp:treatment-sec sec-type="Age"><title>Age.</title><p>Pliocene (<xref ref-type="bibr" rid="B126">Papp and Steininger 1979</xref>).</p></tp:treatment-sec><tp:treatment-sec sec-type="Lectotype and paralectotypes"><title>Lectotype and paralectotypes.</title><p>Natural History Museum Vienna, coll no. 1878/0020/0023 (designation by <xref ref-type="bibr" rid="B182">Willmann 1981</xref>, p. 212).</p></tp:treatment-sec><tp:treatment-sec sec-type="Discussion"><title>Discussion.</title><p>This species is a primary homonym of <italic><tp:taxon-name>Valvata minima</tp:taxon-name></italic> Hislop, 1859 (p. 170, pl. 5, fig. 13) from the Tertiary of East India (see also <xref ref-type="bibr" rid="B70">Haszprunar 2014</xref>, p. 69) and needs a replacement name. Based on general shape and the lack of striae on the protoconch typical of <italic><tp:taxon-name>Valvata</tp:taxon-name></italic>, <xref ref-type="bibr" rid="B182">Willmann (1981)</xref> combined this species with <italic><tp:taxon-name>Pseudamnicola</tp:taxon-name></italic>, what is followed herein.</p><p><xref ref-type="bibr" rid="B79">Jekelius (1944)</xref>, <xref ref-type="bibr" rid="B150">Stevanović (1951)</xref> and <xref ref-type="bibr" rid="B9">Bartha (1955)</xref> and several other authors also documented this taxon from various localities of the early Late Miocene of Lake Pannon. Given the stratigraphical and biogeographical gaps, these records probably represent different species.</p></tp:treatment-sec><ref-list><ref id="B169"><mixed-citation xmlns:xlink="http://www.w3.org/1999/xlink" xlink:type="simple"><person-group><name name-style="western"><surname>Wenz</surname><given-names>W</given-names></name></person-group> (<year>1923–1930</year>) Fossilium Catalogus I: Animalia. Gastropoda extramarina tertiaria. W. Junk, Berlin, I: IV: 1069–1420 pp. (1923b), V: 1421–1734 pp. (1923c), VII: 1863–2230 pp. (1926), VIII: 2231–2502 pp. (1928a), IX: 2503–2886 pp. (1929a). <ext-link ext-link-type="uri" xlink:href="http://www.biodiversitylibrary.org/bibliography/61839#/summary" xlink:type="simple">http://www.biodiversitylibrary.org/bibliography/61839#/summary</ext-link> [volumes I–VI]</mixed-citation></ref><ref id="B74"><mixed-citation xmlns:xlink="http://www.w3.org/1999/xlink" xlink:type="simple"><person-group><name name-style="western"><surname>Hislop</surname><given-names>S</given-names></name></person-group> (<year>1859</year>) <article-title>On the Tertiary deposits, associated with trap-rock, in the East Indies.</article-title><source>The Quarterly Journal of the Geological Society of London</source><volume>16</volume>: <fpage>154</fpage>–<lpage>182</lpage>. doi: <ext-link ext-link-type="doi" xlink:href="10.1144/GSL.JGS.1860.016.01-02.22" xlink:type="simple">10.1144/GSL.JGS.1860.016.01-02.22</ext-link>, <ext-link ext-link-type="uri" xlink:href="http://biodiversitylibrary.org/item/109856#page/252/mode/1up" xlink:type="simple">http://biodiversitylibrary.org/item/109856#page/252/mode/1up</ext-link></mixed-citation></ref><ref id="B182"><mixed-citation xmlns:xlink="http://www.w3.org/1999/xlink" xlink:type="simple"><person-group><name name-style="western"><surname>Willmann</surname><given-names>R</given-names></name></person-group> (<year>1981</year>) <article-title>Evolution, Systematik und stratigraphische Bedeutung der neogenen Süßwassergastropoden von Rhodos und Kos/Ägäis. Palaeontographica Abt.</article-title><source>A</source><volume>174</volume>: <fpage>10</fpage>–<lpage>235</lpage>.</mixed-citation></ref><ref id="B126"><mixed-citation xmlns:xlink="http://www.w3.org/1999/xlink" xlink:type="simple"><person-group><name name-style="western"><surname>Papp</surname><given-names>A</given-names></name><name name-style="western"><surname>Steininger</surname><given-names>F</given-names></name></person-group> (<year>1979</year>) <article-title>The Pliocene of the Megara-Graben. Examples of marine/brackish limnic cycles triggering the evolution of endemic mollusc faunas.</article-title> In: <person-group><name name-style="western"><surname>Symeonidis</surname><given-names>N</given-names></name><name name-style="western"><surname>Papanikolaou</surname><given-names>D</given-names></name><name name-style="western"><surname>Dermitzakis</surname><given-names>M</given-names></name></person-group> (<role>eds</role>)  <issue-title>Field Guide to the Neogene of Megara – Pelopponisos – Zakynthos.</issue-title><source>Publications of the Department of Geology &amp; Paleontology, University of Athens, series A</source><volume>34</volume>: <fpage>1</fpage>–<lpage>16</lpage>.</mixed-citation></ref><ref id="B70"><mixed-citation xmlns:xlink="http://www.w3.org/1999/xlink" xlink:type="simple"><person-group><name name-style="western"><surname>Haszprunar</surname><given-names>G</given-names></name></person-group> (<year>2014</year>) <article-title>A nomenclator of extant and fossil taxa of the Valvatidae (Gastropoda, Ectobranchia).</article-title><source>ZooKeys</source><volume>377</volume>: <fpage>1</fpage>–<lpage>172</lpage>. doi: <ext-link ext-link-type="doi" xlink:href="10.3897/zookeys.377.6032" xlink:type="simple">10.3897/zookeys.377.6032</ext-link></mixed-citation></ref><ref id="B79"><mixed-citation xmlns:xlink="http://www.w3.org/1999/xlink" xlink:type="simple"><person-group><name name-style="western"><surname>Jekelius</surname><given-names>E</given-names></name></person-group> (<year>1944</year>) <article-title>Sarmat und Pont von Soceni (Banat).</article-title><source>Memoriile Institutului geologic al României</source><volume>5</volume>: <fpage>1</fpage>–<lpage>167</lpage>.</mixed-citation></ref><ref id="B150"><mixed-citation xmlns:xlink="http://www.w3.org/1999/xlink" xlink:type="simple"><person-group><name name-style="western"><surname>Stevanović</surname><given-names>PM</given-names></name></person-group> (<year>1951</year>) Pontische Stufe im engeren Sinne - obere Congerienschichten Serbiens und der angrenzenden Gebiete. Sprska Akademija nauka, posebna izdanja 187 (Geološki institut 2): 1–361.</mixed-citation></ref><ref id="B9"><mixed-citation xmlns:xlink="http://www.w3.org/1999/xlink" xlink:type="simple"><person-group><name name-style="western"><surname>Bartha</surname><given-names>F</given-names></name></person-group> (<year>1955</year>) <article-title>A várpalotai pliocén puhatestü fauna biosztratigrafiai vizsgálata.</article-title><source>Magyar Földtani Intézet Èvkönyve</source><volume>43</volume>(<issue>2</issue>): <fpage>275</fpage>–<lpage>359</lpage>.</mixed-citation></ref></ref-list></tp:taxon-treatment>
