# Supplementary material for: Replacement names and nomenclatural comments for problematic species-group names in Europe's Neogene freshwater Gastropoda. Part 2
Source: Zookeys. 2014 Jul 29;(429):13–46. doi: 10.3897/zookeys.429.7420 (PMC4137296; doi:10.3897/zookeys.429.7420)
Supplement: XML Treatment for Muellerpalia [file zookeys.429.7420-treatment13.xml]

<!DOCTYPE tp:taxon-treatment
  PUBLIC "-//TaxonX//DTD Taxonomic Treatment Publishing DTD v0 20100105//EN" "tax-treatment-NSO.dtd">
<tp:taxon-treatment xmlns:tp="http://www.plazi.org/taxpub"><tp:treatment-meta><mixed-citation publication-type="journal"><person-group><name><surname>Neubauer</surname><given-names>Thomas A.</given-names></name><name><surname>Harzhauser</surname><given-names>Mathias</given-names></name><name><surname>Kroh</surname><given-names>Andreas</given-names></name><name><surname>Elisavet</surname><given-names>Georgopoulou</given-names></name><name><surname>Mandic</surname><given-names>Oleg</given-names></name></person-group><article-title>Replacement names and nomenclatural comments for problematic species-group names in Europe's Neogene freshwater Gastropoda. Part 2</article-title><source>Zookeys</source><day>29</day><month>7</month><year>2014</year><volume>2014</volume><issue>429</issue><fpage>13</fpage><lpage>46</lpage><pub-id pub-id-type="doi">10.3897/zookeys.429.7420</pub-id></mixed-citation></tp:treatment-meta><tp:nomenclature><label>Genus</label><tp:taxon-name>
                            <tp:taxon-name-part taxon-name-part-type="genus">Muellerpalia</tp:taxon-name-part>
                        </tp:taxon-name><tp:taxon-authority>Bandel, 2010</tp:taxon-authority></tp:nomenclature><tp:treatment-sec sec-type="Type species"><title>Type species.</title><p><italic><tp:taxon-name>Planorbis bicincta</tp:taxon-name></italic> Fuchs, 1870 in <xref ref-type="bibr" rid="B43">Fuchs 1870b</xref>. Recent, Europe. Type by original designation (<xref ref-type="bibr" rid="B8">Bandel 2010</xref>, p. 103).</p></tp:treatment-sec><ref-list><ref id="B43"><mixed-citation xmlns:xlink="http://www.w3.org/1999/xlink" xlink:type="simple"><person-group><name name-style="western"><surname>Fuchs</surname><given-names>T</given-names></name></person-group> (<year>1870b</year>) <article-title>VII. Beiträge zur Kenntniss fossiler Binnenfaunen. IV. und V. Die Fanna der Congerienschichten von Tihany am Plattensee und Kúp bei Pápa in Ungarn. Jahrbuch der k. k.</article-title><source>geologischen Reichsanstalt</source><volume>20</volume>(<issue>4</issue>): <fpage>531</fpage>–<lpage>548</lpage>. <ext-link ext-link-type="uri" xlink:href="http://opac.geologie.ac.at/wwwopacx/wwwopac.ashx?command=getcontent&amp;server=images&amp;value=JB0204_531_A.pdf" xlink:type="simple">http://opac.geologie.ac.at/wwwopacx/wwwopac.ashx?command=getcontent&amp;server=images&amp;value=JB0204_531_A.pdf</ext-link></mixed-citation></ref><ref id="B8"><mixed-citation xmlns:xlink="http://www.w3.org/1999/xlink" xlink:type="simple"><person-group><name name-style="western"><surname>Bandel</surname><given-names>K</given-names></name></person-group> (<year>2010</year>) <article-title>Valvatiform Gastropoda ( Heterostropha  and Caenogastropoda) from the Paratethys Basin compared to living relatives, with description of several new genera and species.</article-title><source>Freiberger Forschungshefte: Paläontologie, Stratigraphie, Fazies C</source><volume>536</volume>(<issue>18</issue>): <fpage>91</fpage>–<lpage>155</lpage>.</mixed-citation></ref></ref-list></tp:taxon-treatment>
