# Supplementary material for: Replacement names and nomenclatural comments for problematic species-group names in Europe's Neogene freshwater Gastropoda. Part 2
Source: Zookeys. 2014 Jul 29;(429):13–46. doi: 10.3897/zookeys.429.7420 (PMC4137296; doi:10.3897/zookeys.429.7420)
Supplement: XML Treatment for Muellerpalia haszprunari [file zookeys.429.7420-treatment14.xml]

<!DOCTYPE tp:taxon-treatment
  PUBLIC "-//TaxonX//DTD Taxonomic Treatment Publishing DTD v0 20100105//EN" "tax-treatment-NSO.dtd">
<tp:taxon-treatment xmlns:tp="http://www.plazi.org/taxpub"><tp:treatment-meta><mixed-citation publication-type="journal"><person-group><name><surname>Neubauer</surname><given-names>Thomas A.</given-names></name><name><surname>Harzhauser</surname><given-names>Mathias</given-names></name><name><surname>Kroh</surname><given-names>Andreas</given-names></name><name><surname>Elisavet</surname><given-names>Georgopoulou</given-names></name><name><surname>Mandic</surname><given-names>Oleg</given-names></name></person-group><article-title>Replacement names and nomenclatural comments for problematic species-group names in Europe's Neogene freshwater Gastropoda. Part 2</article-title><source>Zookeys</source><day>29</day><month>7</month><year>2014</year><volume>2014</volume><issue>429</issue><fpage>13</fpage><lpage>46</lpage><pub-id pub-id-type="doi">10.3897/zookeys.429.7420</pub-id></mixed-citation></tp:treatment-meta><tp:nomenclature><tp:taxon-name>
                            <tp:taxon-name-part taxon-name-part-type="genus">Muellerpalia</tp:taxon-name-part>
                            <tp:taxon-name-part taxon-name-part-type="species">haszprunari</tp:taxon-name-part>
                        </tp:taxon-name><tp:taxon-status xmlns:xlink="http://www.w3.org/1999/xlink" xlink:type="simple">nom. n.</tp:taxon-status><tp:nomenclature-citation-list><tp:nomenclature-citation><tp:taxon-name>Valvata simplex</tp:taxon-name><comment> Fuchs, 1870 in <xref ref-type="bibr" rid="B43">Fuchs 1870b</xref>: 535, pl. 21, figs 4–6 [non <italic><tp:taxon-name>Valvata tricarinata</tp:taxon-name></italic> var. <italic>simplex</italic> Gould, 1841].</comment></tp:nomenclature-citation><tp:nomenclature-citation><tp:taxon-name>Valvata (Valvata) simplex simplex</tp:taxon-name><comment> Fuchs; <xref ref-type="bibr" rid="B169">Wenz 1928a</xref>: 2474 (cum syn.) [non <xref ref-type="bibr" rid="B56">Gould 1841</xref>].</comment></tp:nomenclature-citation><tp:nomenclature-citation><tp:taxon-name>Valvata simplex</tp:taxon-name><comment> Fuchs; <xref ref-type="bibr" rid="B154">Strausz 1942</xref>: 80 [non <xref ref-type="bibr" rid="B56">Gould 1841</xref>].</comment></tp:nomenclature-citation><tp:nomenclature-citation><tp:taxon-name>Hauffenia simplex</tp:taxon-name><comment> (Fuchs); <xref ref-type="bibr" rid="B145">Schlickum 1978</xref>: 247, pl. 18, fig. 3 [non <xref ref-type="bibr" rid="B56">Gould 1841</xref>].</comment></tp:nomenclature-citation><tp:nomenclature-citation><tp:taxon-name>Hauffenia simplex</tp:taxon-name><comment> (Fuchs 1870); <xref ref-type="bibr" rid="B67">Harzhauser and Binder 2004</xref>: 9 [non <xref ref-type="bibr" rid="B56">Gould 1841</xref>].</comment></tp:nomenclature-citation></tp:nomenclature-citation-list></tp:nomenclature><tp:treatment-sec sec-type="Etymology"><title>Etymology.</title><p>In honor of Gerhard Haszprunar (Bavarian State Collection of Zoology Munich and Ludwig Maximilians University Munich), who summarized all existing names of living and fossil valvatids in a comprehensive nomenclator (<xref ref-type="bibr" rid="B70">Haszprunar 2014</xref>).</p><!--PageBreak--></tp:treatment-sec><tp:treatment-sec sec-type="Type locality"><title>Type locality.</title><p>Tihany at Lake Balaton, Veszprém, Hungary.</p></tp:treatment-sec><tp:treatment-sec sec-type="Age"><title>Age.</title><p>Late Miocene (Late Pannonian, Transdanubian sensu <xref ref-type="bibr" rid="B140">Sacchi and Horváth 2002</xref>; <xref ref-type="bibr" rid="B156">Sztanó et al. 2013</xref>).</p></tp:treatment-sec><tp:treatment-sec sec-type="Type material"><title>Type material.</title><p>According to the inventory books of the Natural History Museum Vienna the material should be stored there, but despite great effort it could not be located.</p></tp:treatment-sec><tp:treatment-sec sec-type="Discussion"><title>Discussion.</title><p>This species is a primary homonym of the extant taxon <italic><tp:taxon-name>Valvata tricarinata</tp:taxon-name></italic> var. <italic>simplex</italic> Gould, 1841 (p. 226) from Massachusetts, USA. The American taxon was elevated to species level by <xref ref-type="bibr" rid="B39">Fluck (1932)</xref>. As the European species was combined with various genera since its first description and several subspecies have been described, a summary of its history is given below.</p><p>Already <xref ref-type="bibr" rid="B145">Schlickum (1978)</xref> considered <italic><tp:taxon-name>Valvata simplex</tp:taxon-name></italic> Fuchs, 1870 to belong to the <tp:taxon-name>Hydrobiidae</tp:taxon-name> and placed it in the genus <italic><tp:taxon-name>Hauffenia</tp:taxon-name></italic>, based on similarities of morphology and size. Recently, <xref ref-type="bibr" rid="B8">Bandel (2010)</xref> introduced the new genus <italic><tp:taxon-name>Muellerpalia</tp:taxon-name></italic> for <italic><tp:taxon-name>Valvata bicincta</tp:taxon-name></italic> Fuchs, 1870 in <xref ref-type="bibr" rid="B43">Fuchs (1870b)</xref>, <italic><tp:taxon-name>Valvata carinata</tp:taxon-name></italic> Fuchs, 1870 in <xref ref-type="bibr" rid="B43">Fuchs (1870b)</xref>, <italic><tp:taxon-name>Planorbis varians</tp:taxon-name></italic> Fuchs, 1870 in <xref ref-type="bibr" rid="B42">Fuchs (1870a)</xref>, <italic><tp:taxon-name>Valvata simplex</tp:taxon-name></italic> Fuchs, 1870 in <xref ref-type="bibr" rid="B43">Fuchs (1870b)</xref>, and two new species (see discussion in <xref ref-type="bibr" rid="B109">Neubauer et al. 2014</xref> for the rather confusing systematics applied in <xref ref-type="bibr" rid="B8">Bandel 2010</xref>). We follow Bandel and place the species within <italic><tp:taxon-name>Muellerpalia</tp:taxon-name></italic>.</p><p>The following subspecies have been introduced or ranked within <italic><tp:taxon-name>Valvata simplex</tp:taxon-name></italic> Fuchs, 1870:</p><p>1) <italic><tp:taxon-name>Valvata bicincta</tp:taxon-name></italic> Fuchs, 1870 [erroneously "<italic>bicinata</italic>" on p. 536; from captions and description there is no doubt about the correct name] from Tihany: It was considered a subspecies of <italic><tp:taxon-name>Valvata simplex</tp:taxon-name></italic> by <xref ref-type="bibr" rid="B97">Lőrenthey (1906</xref>, p. 166), what was followed by <xref ref-type="bibr" rid="B169">Wenz (1928a</xref>, p. 2475) and <xref ref-type="bibr" rid="B154">Strausz (1942</xref>, p. 36). <xref ref-type="bibr" rid="B8">Bandel (2010</xref>, p. 103) treated it as separate species and combined it with the new genus <italic><tp:taxon-name>Muellerpalia</tp:taxon-name></italic>. Current status: <italic><tp:taxon-name>Muellerpalia bicincta</tp:taxon-name></italic>.</p><p>2) <italic><tp:taxon-name>Valvata carinata</tp:taxon-name></italic> Fuchs, 1870 (p. 536) from Tihany: It was considered as subspecies of <italic><tp:taxon-name>Valvata simplex</tp:taxon-name></italic> by <xref ref-type="bibr" rid="B120">Pană et al. (1981)</xref> and <xref ref-type="bibr" rid="B119">Pană (2003)</xref>, but recombined with the new genus <italic><tp:taxon-name>Muellerpalia</tp:taxon-name></italic> by <xref ref-type="bibr" rid="B8">Bandel (2010</xref>, p. 104). It is, however, a primary homonym of <italic><tp:taxon-name>Valvata carinata</tp:taxon-name></italic> Sowerby, 1834 (replacement name is introduced below).</p><p>3) <italic><tp:taxon-name>Valvata simplex öcsensis</tp:taxon-name></italic> Soós, 1934 (p. 189) from Öcs: <xref ref-type="bibr" rid="B145">Schlickum (1978</xref>, p. 246) clearly separated this taxon from "<italic><tp:taxon-name>Hauffenia simplex</tp:taxon-name></italic>" and retained it in <italic><tp:taxon-name>Valvata</tp:taxon-name></italic>. <xref ref-type="bibr" rid="B178">Wenz and Edlauer (1942</xref>, p. 83) elevated it to species level, what was followed by <xref ref-type="bibr" rid="B125">Papp (1953</xref>, p. 109), and <xref ref-type="bibr" rid="B67">Harzhauser and Binder (2004</xref>, p. 10). In some of the mentioned publications the name was erroneously emended to "<italic>oecsensis</italic>"; the correct emendation following ICZN rules is "<italic>ocsensis</italic>", since it is not derived from a German expression (<xref ref-type="bibr" rid="B78">ICZN 1999</xref>, Article 32.5.2.1). Current status: <italic><tp:taxon-name>Valvata ocsensis</tp:taxon-name></italic>.</p><p>4) <italic><tp:taxon-name>Valvata octonaria</tp:taxon-name></italic> Brusina, 1902 (pl. 13) from Tihany: It was also ranked as subspecies of <italic><tp:taxon-name>Valvata simplex</tp:taxon-name></italic> by <xref ref-type="bibr" rid="B169">Wenz (1928a</xref>, p. 2476). Since it was not referred to by <xref ref-type="bibr" rid="B8">Bandel (2010)</xref>, its generic affiliation is uncertain. Current status (needs revision): <italic><tp:taxon-name>Muellerpalia haszprunari octonaria</tp:taxon-name></italic>.</p><!--PageBreak--><p>5) <italic><tp:taxon-name>Valvata simplex polycincta</tp:taxon-name></italic> Lőrenthey, 1906 (p. 167) from Tihany: It was synonymized with <italic><tp:taxon-name>Valvata simplex octonaria</tp:taxon-name></italic> by <xref ref-type="bibr" rid="B169">Wenz (1928a</xref>, p. 2476). Current status: junior synonym of <italic><tp:taxon-name>Muellerpalia haszprunari octonaria</tp:taxon-name></italic>.</p><p>6) <italic><tp:taxon-name>Valvata simplex unicincta</tp:taxon-name></italic> Lőrenthey, 1906 (p. 165) from Tihany (Fehérpart): The status of this taxon is doubtful. It was not mentioned by <xref ref-type="bibr" rid="B169">Wenz (1928a</xref>) or <xref ref-type="bibr" rid="B8">Bandel (2010)</xref>. Given the similarity with <italic>simplex</italic> and <italic>bicincta</italic> stated by Lőrenthey, it might fall into the intraspecific variability of either of these species. Current status (needs revision): <italic><tp:taxon-name>Muellerpalia haszprunari unicincta</tp:taxon-name></italic>.</p></tp:treatment-sec><ref-list><ref id="B43"><mixed-citation xmlns:xlink="http://www.w3.org/1999/xlink" xlink:type="simple"><person-group><name name-style="western"><surname>Fuchs</surname><given-names>T</given-names></name></person-group> (<year>1870b</year>) <article-title>VII. Beiträge zur Kenntniss fossiler Binnenfaunen. IV. und V. Die Fanna der Congerienschichten von Tihany am Plattensee und Kúp bei Pápa in Ungarn. Jahrbuch der k. k.</article-title><source>geologischen Reichsanstalt</source><volume>20</volume>(<issue>4</issue>): <fpage>531</fpage>–<lpage>548</lpage>. <ext-link ext-link-type="uri" xlink:href="http://opac.geologie.ac.at/wwwopacx/wwwopac.ashx?command=getcontent&amp;server=images&amp;value=JB0204_531_A.pdf" xlink:type="simple">http://opac.geologie.ac.at/wwwopacx/wwwopac.ashx?command=getcontent&amp;server=images&amp;value=JB0204_531_A.pdf</ext-link></mixed-citation></ref><ref id="B169"><mixed-citation xmlns:xlink="http://www.w3.org/1999/xlink" xlink:type="simple"><person-group><name name-style="western"><surname>Wenz</surname><given-names>W</given-names></name></person-group> (<year>1923–1930</year>) Fossilium Catalogus I: Animalia. Gastropoda extramarina tertiaria. W. Junk, Berlin, I: IV: 1069–1420 pp. (1923b), V: 1421–1734 pp. (1923c), VII: 1863–2230 pp. (1926), VIII: 2231–2502 pp. (1928a), IX: 2503–2886 pp. (1929a). <ext-link ext-link-type="uri" xlink:href="http://www.biodiversitylibrary.org/bibliography/61839#/summary" xlink:type="simple">http://www.biodiversitylibrary.org/bibliography/61839#/summary</ext-link> [volumes I–VI]</mixed-citation></ref><ref id="B56"><mixed-citation xmlns:xlink="http://www.w3.org/1999/xlink" xlink:type="simple"><person-group><name name-style="western"><surname>Gould</surname><given-names>AA</given-names></name></person-group> (<year>1841</year>) Report on the Invertebrata of Massachusetts, comprising the  Mollusca , Crustacea,  Annelida , and Radiata. Folsom, Wells, and Thurston, Cambridge, 6 + 373 pp. <ext-link ext-link-type="uri" xlink:href="http://archive.org/stream/reportoninverteb01goul#page/n19/mode/2up" xlink:type="simple">http://archive.org/stream/reportoninverteb01goul#page/n19/mode/2up</ext-link></mixed-citation></ref><ref id="B154"><mixed-citation xmlns:xlink="http://www.w3.org/1999/xlink" xlink:type="simple"><person-group><name name-style="western"><surname>Strausz</surname><given-names>L</given-names></name></person-group> (<year>1942</year>) <article-title>Das Pannon des mittleren Westungarns.</article-title><source>Annales historico-naturales musei nationalis Hungarici, pars mineralogica, geologica et palaeontologica</source><volume>35</volume>: <fpage>1</fpage>–<lpage>102</lpage>.</mixed-citation></ref><ref id="B145"><mixed-citation xmlns:xlink="http://www.w3.org/1999/xlink" xlink:type="simple"><person-group><name name-style="western"><surname>Schlickum</surname><given-names>WR</given-names></name></person-group> (<year>1978</year>) <article-title>Zur oberpannonen Molluskenfauna von Öcs, I.</article-title><source>Archiv für Molluskenkunde</source><volume>108</volume>(<issue>4–6</issue>): <fpage>245</fpage>–<lpage>261</lpage>.</mixed-citation></ref><ref id="B67"><mixed-citation xmlns:xlink="http://www.w3.org/1999/xlink" xlink:type="simple"><person-group><name name-style="western"><surname>Harzhauser</surname><given-names>M</given-names></name><name name-style="western"><surname>Binder</surname><given-names>H</given-names></name></person-group> (<year>2004</year>) <article-title>Synopsis of the Late Miocene mollusc fauna of the classical sections Richardhof and Eichkogel in the Vienna Basin (Austria, Pannonian, MN 9–MN11).</article-title><source>Archiv für Molluskenkunde</source><volume>133</volume>(<issue>1–2</issue>): <fpage>1</fpage>–<lpage>57</lpage>.</mixed-citation></ref><ref id="B70"><mixed-citation xmlns:xlink="http://www.w3.org/1999/xlink" xlink:type="simple"><person-group><name name-style="western"><surname>Haszprunar</surname><given-names>G</given-names></name></person-group> (<year>2014</year>) <article-title>A nomenclator of extant and fossil taxa of the Valvatidae (Gastropoda, Ectobranchia).</article-title><source>ZooKeys</source><volume>377</volume>: <fpage>1</fpage>–<lpage>172</lpage>. doi: <ext-link ext-link-type="doi" xlink:href="10.3897/zookeys.377.6032" xlink:type="simple">10.3897/zookeys.377.6032</ext-link></mixed-citation></ref><ref id="B140"><mixed-citation xmlns:xlink="http://www.w3.org/1999/xlink" xlink:type="simple"><person-group><name name-style="western"><surname>Sacchi</surname><given-names>M</given-names></name><name name-style="western"><surname>Horváth</surname><given-names>F</given-names></name></person-group> (<year>2002</year>) <article-title>Towards a new time scale for the Upper Miocene continental series of the Pannonian basin (Central Paratethys).</article-title><source>EGU Stephan Mueller Special Publication Series</source><volume>3</volume>: <fpage>79</fpage>–<lpage>94</lpage>. <ext-link ext-link-type="uri" xlink:href="http://www.stephan-mueller-spec-publ-ser.net/3/79/2002/smsps-3-79-2002.pdf" xlink:type="simple">http://www.stephan-mueller-spec-publ-ser.net/3/79/2002/smsps-3-79-2002.pdf</ext-link></mixed-citation></ref><ref id="B156"><mixed-citation xmlns:xlink="http://www.w3.org/1999/xlink" xlink:type="simple"><person-group><name name-style="western"><surname>Sztanó</surname><given-names>O</given-names></name><name name-style="western"><surname>Magyar</surname><given-names>I</given-names></name><name name-style="western"><surname>Szónoky</surname><given-names>M</given-names></name><name name-style="western"><surname>Lantos</surname><given-names>M</given-names></name><name name-style="western"><surname>Müller</surname><given-names>P</given-names></name><name name-style="western"><surname>Lenkey</surname><given-names>L</given-names></name><name name-style="western"><surname>Katona</surname><given-names>L</given-names></name><name name-style="western"><surname>Csillag</surname><given-names>G</given-names></name></person-group> (<year>2013</year>) <article-title>A Tihanyi Formáció a Balaton környékén: típusszelvény, képződési körülmények, rétegtani jellemzés.</article-title><source>Földtani Közlöny</source><volume>143</volume>(<issue>1</issue>): <fpage>73</fpage>–<lpage>98</lpage>.</mixed-citation></ref><ref id="B39"><mixed-citation xmlns:xlink="http://www.w3.org/1999/xlink" xlink:type="simple"><person-group><name name-style="western"><surname>Fluck</surname><given-names>WH</given-names></name></person-group> (<year>1932</year>) <article-title><italic>Valvata simplex</italic> Gould.</article-title><source>The Nautilus</source><volume>46</volume>(<issue>1</issue>): <fpage>19</fpage>–<lpage>22</lpage>. <ext-link ext-link-type="uri" xlink:href="http://www.biodiversitylibrary.org/page/8519362#page/33/mode/1up" xlink:type="simple">http://www.biodiversitylibrary.org/page/8519362#page/33/mode/1up</ext-link></mixed-citation></ref><ref id="B8"><mixed-citation xmlns:xlink="http://www.w3.org/1999/xlink" xlink:type="simple"><person-group><name name-style="western"><surname>Bandel</surname><given-names>K</given-names></name></person-group> (<year>2010</year>) <article-title>Valvatiform Gastropoda ( Heterostropha  and Caenogastropoda) from the Paratethys Basin compared to living relatives, with description of several new genera and species.</article-title><source>Freiberger Forschungshefte: Paläontologie, Stratigraphie, Fazies C</source><volume>536</volume>(<issue>18</issue>): <fpage>91</fpage>–<lpage>155</lpage>.</mixed-citation></ref><ref id="B42"><mixed-citation xmlns:xlink="http://www.w3.org/1999/xlink" xlink:type="simple"><person-group><name name-style="western"><surname>Fuchs</surname><given-names>T</given-names></name></person-group> (<year>1870a</year>) <article-title>III. Beiträge zur Kenntniss fossiler Binnenfaunen. III. Die Fauna der Congerienschichten von Radmanest im Banate. Jahrbuch der k. k.</article-title><source>geologischen Reichsanstalt</source><volume>20</volume>(<issue>3</issue>): <fpage>343</fpage>–<lpage>364</lpage>. <ext-link ext-link-type="uri" xlink:href="http://opac.geologie.ac.at/wwwopacx/wwwopac.ashx?command=getcontent&amp;server=images&amp;value=JB0203_343_A.pdf" xlink:type="simple">http://opac.geologie.ac.at/wwwopacx/wwwopac.ashx?command=getcontent&amp;server=images&amp;value=JB0203_343_A.pdf</ext-link></mixed-citation></ref><ref id="B109"><mixed-citation xmlns:xlink="http://www.w3.org/1999/xlink" xlink:type="simple"><person-group><name name-style="western"><surname>Neubauer</surname><given-names>TA</given-names></name><name name-style="western"><surname>Harzhauser</surname><given-names>M</given-names></name><name name-style="western"><surname>Georgopoulou</surname><given-names>E</given-names></name><name name-style="western"><surname>Mandic</surname><given-names>O</given-names></name><name name-style="western"><surname>Kroh</surname><given-names>A</given-names></name></person-group> (<year>2014</year>) <article-title>Replacement names and nomenclatural comments for problematic species-group names in Europe's Neogene freshwater Gastropoda.</article-title><source>Zootaxa</source><volume>3785</volume>(<issue>3</issue>): <fpage>453</fpage>–<lpage>468</lpage>. doi: <ext-link ext-link-type="doi" xlink:href="10.11646/zootaxa.3785.3.7" xlink:type="simple">10.11646/zootaxa.3785.3.7</ext-link></mixed-citation></ref><ref id="B97"><mixed-citation xmlns:xlink="http://www.w3.org/1999/xlink" xlink:type="simple"><person-group><name name-style="western"><surname>Lőrenthey</surname><given-names>I</given-names></name></person-group> (<year>1906</year>) <article-title>Beitrage zur Fauna und stratigraphischen Lage der pannonischen Schichten in der Umgebung des Balatonsees. Resultate der wissenschaftlichen Erforschung des Balatonsees, Bd. 1, Teil 1.</article-title><source>Anhang: Palaeontologie der Umgebung des Balatonsees</source><volume>4</volume>: <fpage>1</fpage>–<lpage>216</lpage>.</mixed-citation></ref><ref id="B120"><mixed-citation xmlns:xlink="http://www.w3.org/1999/xlink" xlink:type="simple"><person-group><name name-style="western"><surname>Pană</surname><given-names>I</given-names></name><name name-style="western"><surname>Enache</surname><given-names>C</given-names></name><name name-style="western"><surname>Andreescu</surname><given-names>I</given-names></name></person-group> (<year>1981</year>) <source>Fauna de moluște a depozitelor cu ligniți din Oltenia.</source><publisher-name>Institutul de cercetări</publisher-name>, <publisher-loc>inginerie tehnologică și proiectări miniere pentru lignit, Craiova</publisher-loc>, <size units="page">276 pp</size>.</mixed-citation></ref><ref id="B119"><mixed-citation xmlns:xlink="http://www.w3.org/1999/xlink" xlink:type="simple"><person-group><name name-style="western"><surname>Pană</surname><given-names>I</given-names></name></person-group> (<year>2003</year>) <article-title>Les nannogastropodes.</article-title> In: <person-group><name name-style="western"><surname>Papaianopol</surname><given-names>I</given-names></name><name name-style="western"><surname>Marinescu</surname><given-names>F</given-names></name><name name-style="western"><surname>Krstić</surname><given-names>N</given-names></name><name name-style="western"><surname>Macaleț</surname><given-names>R</given-names></name></person-group> (<role>Eds</role>) <issue-title>Chronostratigraphie und Neostratotypen.</issue-title><source>Neogen der Zentrale Paratethys, Bd. X, Pl2. Romanien. Editura Academiei Române, București</source>,  <fpage>296</fpage>–<lpage>349</lpage>.</mixed-citation></ref><ref id="B178"><mixed-citation xmlns:xlink="http://www.w3.org/1999/xlink" xlink:type="simple"><person-group><name name-style="western"><surname>Wenz</surname><given-names>W</given-names></name><name name-style="western"><surname>Edlauer</surname><given-names>A</given-names></name></person-group> (<year>1942</year>) Die Molluskenfauna der oberpontischen Süßwassermergel vom Eichkogel bei Mödling, Wien. Archiv für Molluskenkunde 74 (2/3): 82–98.</mixed-citation></ref><ref id="B125"><mixed-citation xmlns:xlink="http://www.w3.org/1999/xlink" xlink:type="simple"><person-group><name name-style="western"><surname>Papp</surname><given-names>A</given-names></name></person-group> (<year>1953</year>) <article-title>Die Molluskenfauna des Pannon des Wiener Beckens.</article-title><source>Mitteilungen der geologischen Gesellschaft in Wien</source><volume>44</volume>: <fpage>85</fpage>–<lpage>222</lpage>. <ext-link ext-link-type="uri" xlink:href="http://www.biologiezentrum.at/pdf_frei_remote/MittGeolGes_44_0085-0222.pdf" xlink:type="simple">http://www.biologiezentrum.at/pdf_frei_remote/MittGeolGes_44_0085-0222.pdf</ext-link></mixed-citation></ref><ref id="B78"><mixed-citation xmlns:xlink="http://www.w3.org/1999/xlink" xlink:type="simple"><person-group><name name-style="western"><surname>ICZN</surname><given-names/></name></person-group> (<year>1999</year>) <source>International Code of Zoological Nomenclature.</source><publisher-name>International Trust for Zoological Nomenclature</publisher-name>, <publisher-loc>London</publisher-loc>, <size units="page">306 pp</size>. Online available from <ext-link ext-link-type="uri" xlink:href="http://www.nhm.ac.uk/hosted-sites/iczn/code/index.jsp" xlink:type="simple">http://www.nhm.ac.uk/hosted-sites/iczn/code/index.jsp</ext-link></mixed-citation></ref></ref-list></tp:taxon-treatment>
