# Supplementary material for: Replacement names and nomenclatural comments for problematic species-group names in Europe's Neogene freshwater Gastropoda. Part 2
Source: Zookeys. 2014 Jul 29;(429):13–46. doi: 10.3897/zookeys.429.7420 (PMC4137296; doi:10.3897/zookeys.429.7420)
Supplement: XML Treatment for Muellerpalia pseudovalvatoides [file zookeys.429.7420-treatment15.xml]

<!DOCTYPE tp:taxon-treatment
  PUBLIC "-//TaxonX//DTD Taxonomic Treatment Publishing DTD v0 20100105//EN" "tax-treatment-NSO.dtd">
<tp:taxon-treatment xmlns:tp="http://www.plazi.org/taxpub"><tp:treatment-meta><mixed-citation publication-type="journal"><person-group><name><surname>Neubauer</surname><given-names>Thomas A.</given-names></name><name><surname>Harzhauser</surname><given-names>Mathias</given-names></name><name><surname>Kroh</surname><given-names>Andreas</given-names></name><name><surname>Elisavet</surname><given-names>Georgopoulou</given-names></name><name><surname>Mandic</surname><given-names>Oleg</given-names></name></person-group><article-title>Replacement names and nomenclatural comments for problematic species-group names in Europe's Neogene freshwater Gastropoda. Part 2</article-title><source>Zookeys</source><day>29</day><month>7</month><year>2014</year><volume>2014</volume><issue>429</issue><fpage>13</fpage><lpage>46</lpage><pub-id pub-id-type="doi">10.3897/zookeys.429.7420</pub-id></mixed-citation></tp:treatment-meta><tp:nomenclature><tp:taxon-name>
                            <tp:taxon-name-part taxon-name-part-type="genus">Muellerpalia</tp:taxon-name-part>
                            <tp:taxon-name-part taxon-name-part-type="species">pseudovalvatoides</tp:taxon-name-part>
                        </tp:taxon-name><tp:taxon-status xmlns:xlink="http://www.w3.org/1999/xlink" xlink:type="simple">nom. n.</tp:taxon-status><tp:nomenclature-citation-list><tp:nomenclature-citation><tp:taxon-name>Valvata carinata</tp:taxon-name><comment> Fuchs, 1870 in <xref ref-type="bibr" rid="B43">Fuchs 1870b</xref>: 535, pl. 21, figs 10–12 [non <italic><tp:taxon-name>Valvata carinata</tp:taxon-name></italic> Sowerby, 1834].</comment></tp:nomenclature-citation><tp:nomenclature-citation><tp:taxon-name>Valvata (Valvata) carinata</tp:taxon-name><comment> Fuchs; <xref ref-type="bibr" rid="B169">Wenz 1928a</xref>: 2465 [non <xref ref-type="bibr" rid="B148">Sowerby 1834</xref>].</comment></tp:nomenclature-citation><tp:nomenclature-citation><tp:taxon-name>Valvata (Valvata) carinata</tp:taxon-name><comment> Fuchs, 1870; <xref ref-type="bibr" rid="B50">Gillet and Marinescu 1971</xref>: 47, pl. 19, figs 10–12 [non <xref ref-type="bibr" rid="B148">Sowerby 1834</xref>].</comment></tp:nomenclature-citation><tp:nomenclature-citation><tp:taxon-name>Muellerpalia bicincta</tp:taxon-name><comment> (Fuchs, 1870); <xref ref-type="bibr" rid="B8">Bandel 2010</xref>: 103, pl. 7, figs 82–85 [non <italic><tp:taxon-name>Planorbis bicincta</tp:taxon-name></italic> Fuchs, 1870 in <xref ref-type="bibr" rid="B43">Fuchs 1870b</xref>].</comment></tp:nomenclature-citation></tp:nomenclature-citation-list></tp:nomenclature><tp:treatment-sec sec-type="Etymology"><title>Etymology.</title><p>To denote that it is despite its similar shape not a member of the genus <italic><tp:taxon-name>Valvata</tp:taxon-name></italic>.</p></tp:treatment-sec><tp:treatment-sec sec-type="Type locality"><title>Type locality.</title><p>Tihany at Lake Balaton, Veszprém, Hungary.</p></tp:treatment-sec><tp:treatment-sec sec-type="Age"><title>Age.</title><p>Late Miocene (Late Pannonian, Transdanubian sensu <xref ref-type="bibr" rid="B140">Sacchi and Horváth 2002</xref>; <xref ref-type="bibr" rid="B156">Sztanó et al. 2013</xref>).</p></tp:treatment-sec><tp:treatment-sec sec-type="Type material"><title>Type material.</title><p>According to the inventory books of the Natural History Museum Vienna the material should be stored there, but despite great effort it could not be located.</p></tp:treatment-sec><tp:treatment-sec sec-type="Discussion"><title>Discussion.</title><p>Up to now it has been overlooked by several authors, including ourselves (<xref ref-type="bibr" rid="B109">Neubauer et al. 2014</xref>), that this species is a primary homonym of <italic><tp:taxon-name>Valvata carinata</tp:taxon-name></italic> Sowerby, 1834 (see also <xref ref-type="bibr" rid="B70">Haszprunar 2014</xref>, p. 28). According to <xref ref-type="bibr" rid="B8">Bandel (2010</xref>, p. 104) this species should be classified within the new hydrobiid genus <italic><tp:taxon-name>Muellerpalia</tp:taxon-name></italic>, particularly because of its strongly different protoconch sculpture. This systematic concept is followed herein. For a more detailed discussion about the involved taxa and the species confusions in <xref ref-type="bibr" rid="B8">Bandel (2010)</xref> see <xref ref-type="bibr" rid="B109">Neubauer et al. (2014)</xref>.</p></tp:treatment-sec><ref-list><ref id="B43"><mixed-citation xmlns:xlink="http://www.w3.org/1999/xlink" xlink:type="simple"><person-group><name name-style="western"><surname>Fuchs</surname><given-names>T</given-names></name></person-group> (<year>1870b</year>) <article-title>VII. Beiträge zur Kenntniss fossiler Binnenfaunen. IV. und V. Die Fanna der Congerienschichten von Tihany am Plattensee und Kúp bei Pápa in Ungarn. Jahrbuch der k. k.</article-title><source>geologischen Reichsanstalt</source><volume>20</volume>(<issue>4</issue>): <fpage>531</fpage>–<lpage>548</lpage>. <ext-link ext-link-type="uri" xlink:href="http://opac.geologie.ac.at/wwwopacx/wwwopac.ashx?command=getcontent&amp;server=images&amp;value=JB0204_531_A.pdf" xlink:type="simple">http://opac.geologie.ac.at/wwwopacx/wwwopac.ashx?command=getcontent&amp;server=images&amp;value=JB0204_531_A.pdf</ext-link></mixed-citation></ref><ref id="B169"><mixed-citation xmlns:xlink="http://www.w3.org/1999/xlink" xlink:type="simple"><person-group><name name-style="western"><surname>Wenz</surname><given-names>W</given-names></name></person-group> (<year>1923–1930</year>) Fossilium Catalogus I: Animalia. Gastropoda extramarina tertiaria. W. Junk, Berlin, I: IV: 1069–1420 pp. (1923b), V: 1421–1734 pp. (1923c), VII: 1863–2230 pp. (1926), VIII: 2231–2502 pp. (1928a), IX: 2503–2886 pp. (1929a). <ext-link ext-link-type="uri" xlink:href="http://www.biodiversitylibrary.org/bibliography/61839#/summary" xlink:type="simple">http://www.biodiversitylibrary.org/bibliography/61839#/summary</ext-link> [volumes I–VI]</mixed-citation></ref><ref id="B148"><mixed-citation xmlns:xlink="http://www.w3.org/1999/xlink" xlink:type="simple"><person-group><name name-style="western"><surname>Sowerby</surname><given-names>GB</given-names></name></person-group> (<year>1821–1834</year>) <source>The genera of recent and fossil shells, for the use of students in conchology and geology, 2 volumes.</source><publisher-name>privately published</publisher-name>, <publisher-loc>London</publisher-loc>, <size units="page">950 pp</size>.</mixed-citation></ref><ref id="B50"><mixed-citation xmlns:xlink="http://www.w3.org/1999/xlink" xlink:type="simple"><person-group><name name-style="western"><surname>Gillet</surname><given-names>S</given-names></name><name name-style="western"><surname>Marinescu</surname><given-names>F</given-names></name></person-group> (<year>1971</year>) <article-title>La faune malacologique pontienne de Rădmănești (Banat Roumain).</article-title><source>Mémoires - L'Institut de Géologie et de Géophysique</source><volume>15</volume>: <fpage>1</fpage>–<lpage>78</lpage>.</mixed-citation></ref><ref id="B8"><mixed-citation xmlns:xlink="http://www.w3.org/1999/xlink" xlink:type="simple"><person-group><name name-style="western"><surname>Bandel</surname><given-names>K</given-names></name></person-group> (<year>2010</year>) <article-title>Valvatiform Gastropoda ( Heterostropha  and Caenogastropoda) from the Paratethys Basin compared to living relatives, with description of several new genera and species.</article-title><source>Freiberger Forschungshefte: Paläontologie, Stratigraphie, Fazies C</source><volume>536</volume>(<issue>18</issue>): <fpage>91</fpage>–<lpage>155</lpage>.</mixed-citation></ref><ref id="B140"><mixed-citation xmlns:xlink="http://www.w3.org/1999/xlink" xlink:type="simple"><person-group><name name-style="western"><surname>Sacchi</surname><given-names>M</given-names></name><name name-style="western"><surname>Horváth</surname><given-names>F</given-names></name></person-group> (<year>2002</year>) <article-title>Towards a new time scale for the Upper Miocene continental series of the Pannonian basin (Central Paratethys).</article-title><source>EGU Stephan Mueller Special Publication Series</source><volume>3</volume>: <fpage>79</fpage>–<lpage>94</lpage>. <ext-link ext-link-type="uri" xlink:href="http://www.stephan-mueller-spec-publ-ser.net/3/79/2002/smsps-3-79-2002.pdf" xlink:type="simple">http://www.stephan-mueller-spec-publ-ser.net/3/79/2002/smsps-3-79-2002.pdf</ext-link></mixed-citation></ref><ref id="B156"><mixed-citation xmlns:xlink="http://www.w3.org/1999/xlink" xlink:type="simple"><person-group><name name-style="western"><surname>Sztanó</surname><given-names>O</given-names></name><name name-style="western"><surname>Magyar</surname><given-names>I</given-names></name><name name-style="western"><surname>Szónoky</surname><given-names>M</given-names></name><name name-style="western"><surname>Lantos</surname><given-names>M</given-names></name><name name-style="western"><surname>Müller</surname><given-names>P</given-names></name><name name-style="western"><surname>Lenkey</surname><given-names>L</given-names></name><name name-style="western"><surname>Katona</surname><given-names>L</given-names></name><name name-style="western"><surname>Csillag</surname><given-names>G</given-names></name></person-group> (<year>2013</year>) <article-title>A Tihanyi Formáció a Balaton környékén: típusszelvény, képződési körülmények, rétegtani jellemzés.</article-title><source>Földtani Közlöny</source><volume>143</volume>(<issue>1</issue>): <fpage>73</fpage>–<lpage>98</lpage>.</mixed-citation></ref><ref id="B109"><mixed-citation xmlns:xlink="http://www.w3.org/1999/xlink" xlink:type="simple"><person-group><name name-style="western"><surname>Neubauer</surname><given-names>TA</given-names></name><name name-style="western"><surname>Harzhauser</surname><given-names>M</given-names></name><name name-style="western"><surname>Georgopoulou</surname><given-names>E</given-names></name><name name-style="western"><surname>Mandic</surname><given-names>O</given-names></name><name name-style="western"><surname>Kroh</surname><given-names>A</given-names></name></person-group> (<year>2014</year>) <article-title>Replacement names and nomenclatural comments for problematic species-group names in Europe's Neogene freshwater Gastropoda.</article-title><source>Zootaxa</source><volume>3785</volume>(<issue>3</issue>): <fpage>453</fpage>–<lpage>468</lpage>. doi: <ext-link ext-link-type="doi" xlink:href="10.11646/zootaxa.3785.3.7" xlink:type="simple">10.11646/zootaxa.3785.3.7</ext-link></mixed-citation></ref><ref id="B70"><mixed-citation xmlns:xlink="http://www.w3.org/1999/xlink" xlink:type="simple"><person-group><name name-style="western"><surname>Haszprunar</surname><given-names>G</given-names></name></person-group> (<year>2014</year>) <article-title>A nomenclator of extant and fossil taxa of the Valvatidae (Gastropoda, Ectobranchia).</article-title><source>ZooKeys</source><volume>377</volume>: <fpage>1</fpage>–<lpage>172</lpage>. doi: <ext-link ext-link-type="doi" xlink:href="10.3897/zookeys.377.6032" xlink:type="simple">10.3897/zookeys.377.6032</ext-link></mixed-citation></ref></ref-list></tp:taxon-treatment>
