# Supplementary material for: Replacement names and nomenclatural comments for problematic species-group names in Europe's Neogene freshwater Gastropoda. Part 2
Source: Zookeys. 2014 Jul 29;(429):13–46. doi: 10.3897/zookeys.429.7420 (PMC4137296; doi:10.3897/zookeys.429.7420)
Supplement: XML Treatment for Lithoglyphus gozhiki [file zookeys.429.7420-treatment17.xml]

<!DOCTYPE tp:taxon-treatment
  PUBLIC "-//TaxonX//DTD Taxonomic Treatment Publishing DTD v0 20100105//EN" "tax-treatment-NSO.dtd">
<tp:taxon-treatment xmlns:tp="http://www.plazi.org/taxpub"><tp:treatment-meta><mixed-citation publication-type="journal"><person-group><name><surname>Neubauer</surname><given-names>Thomas A.</given-names></name><name><surname>Harzhauser</surname><given-names>Mathias</given-names></name><name><surname>Kroh</surname><given-names>Andreas</given-names></name><name><surname>Elisavet</surname><given-names>Georgopoulou</given-names></name><name><surname>Mandic</surname><given-names>Oleg</given-names></name></person-group><article-title>Replacement names and nomenclatural comments for problematic species-group names in Europe's Neogene freshwater Gastropoda. Part 2</article-title><source>Zookeys</source><day>29</day><month>7</month><year>2014</year><volume>2014</volume><issue>429</issue><fpage>13</fpage><lpage>46</lpage><pub-id pub-id-type="doi">10.3897/zookeys.429.7420</pub-id></mixed-citation></tp:treatment-meta><tp:nomenclature><tp:taxon-name>
                            <tp:taxon-name-part taxon-name-part-type="genus">Lithoglyphus</tp:taxon-name-part>
                            <tp:taxon-name-part taxon-name-part-type="species">gozhiki</tp:taxon-name-part>
                        </tp:taxon-name><tp:taxon-status xmlns:xlink="http://www.w3.org/1999/xlink" xlink:type="simple">nom. n.</tp:taxon-status><tp:nomenclature-citation-list><tp:nomenclature-citation><tp:taxon-name>Lithoglyphus maeoticus</tp:taxon-name><comment> Gozhik in <xref ref-type="bibr" rid="B57">Gozhik and Datsenko 2007</xref>: 88, pl. 81, figs 1–3 [non <italic><tp:taxon-name>Lithoglyphus maeoticus</tp:taxon-name></italic> Papaianopol, 2006].</comment></tp:nomenclature-citation></tp:nomenclature-citation-list></tp:nomenclature><tp:treatment-sec sec-type="Etymology"><title>Etymology.</title><p>In honor of Piotr F. Gozhik (Kiev), who intensively studied the Neogene deposits of Ukraine and southern Russia.</p></tp:treatment-sec><tp:treatment-sec sec-type="Type locality"><title>Type locality.</title><p>Nizhniy Dnepr (= lower Dnieper), Ukraine.</p></tp:treatment-sec><tp:treatment-sec sec-type="Age"><title>Age.</title><p>Late Miocene (Early Maeotian, Oltenian).</p></tp:treatment-sec><tp:treatment-sec sec-type="Holotype"><title>Holotype.</title><p>Institute of Geological Sciences, National Academy of Sciences of Ukraine, Kiev, coll. no. 2174.</p></tp:treatment-sec><tp:treatment-sec sec-type="Discussion"><title>Discussion.</title><p>A classic case of a primary homonym. Probably as a result of prolonged publication times, Gozhik had no chance to become aware of this problem. However, the taxonomic status of <italic><tp:taxon-name>Lithoglyphus maeoticus</tp:taxon-name></italic> Papaianopol, 2006 from the Early Maeotian of the Dacian Basin is doubtful. It greatly resembles and might be a synonym of the Dacian species <italic><tp:taxon-name>Lithoglyphus acutus</tp:taxon-name></italic> Cobălcescu, 1883 (p. 145, pl. 14, fig. 10; see also <xref ref-type="bibr" rid="B177">Wenz 1942</xref>, p. 48, pl. 15, figs 195–198).</p></tp:treatment-sec><ref-list><ref id="B57"><mixed-citation xmlns:xlink="http://www.w3.org/1999/xlink" xlink:type="simple"><person-group><name name-style="western"><surname>Gozhik</surname><given-names>PF</given-names></name><name name-style="western"><surname>Datsenko</surname><given-names>LN</given-names></name></person-group> (<year>2007</year>) <source>Presnovodnyye Mollyuski pozdnego kaynozoya yuga Bostochnoy Yevropy. Chast' II. Semeystva Sphaeridae, Pisidiidae, Corbiculidae, Neritidae, Viviparidae, Valvatidae, Bithyniidae, Lithoglyphidae, Melanopsidae.</source><publisher-name>Natsional'naya Akademiya Nauk Ukrainy</publisher-name>, <publisher-loc>Institut Geologicheskikh Nauk, Kiev</publisher-loc>, <size units="page">253 pp</size>.</mixed-citation></ref><ref id="B177"><mixed-citation xmlns:xlink="http://www.w3.org/1999/xlink" xlink:type="simple"><person-group><name name-style="western"><surname>Wenz</surname><given-names>W</given-names></name></person-group> (<year>1942</year>) <article-title>Die Mollusken des Pliozäns der rumänischen Erdöl-Gebiete als Leitversteinerungen für die Aufschluß-Arbeiten.</article-title><source>Senckenbergiana</source><volume>24</volume>: <fpage>1</fpage>–<lpage>293</lpage>.</mixed-citation></ref></ref-list></tp:taxon-treatment>
