# Supplementary material for: Replacement names and nomenclatural comments for problematic species-group names in Europe's Neogene freshwater Gastropoda. Part 2
Source: Zookeys. 2014 Jul 29;(429):13–46. doi: 10.3897/zookeys.429.7420 (PMC4137296; doi:10.3897/zookeys.429.7420)
Supplement: XML Treatment for Valvatidae [file zookeys.429.7420-treatment18.xml]

<!DOCTYPE tp:taxon-treatment
  PUBLIC "-//TaxonX//DTD Taxonomic Treatment Publishing DTD v0 20100105//EN" "tax-treatment-NSO.dtd">
<tp:taxon-treatment xmlns:tp="http://www.plazi.org/taxpub"><tp:treatment-meta><mixed-citation publication-type="journal"><person-group><name><surname>Neubauer</surname><given-names>Thomas A.</given-names></name><name><surname>Harzhauser</surname><given-names>Mathias</given-names></name><name><surname>Kroh</surname><given-names>Andreas</given-names></name><name><surname>Elisavet</surname><given-names>Georgopoulou</given-names></name><name><surname>Mandic</surname><given-names>Oleg</given-names></name></person-group><article-title>Replacement names and nomenclatural comments for problematic species-group names in Europe's Neogene freshwater Gastropoda. Part 2</article-title><source>Zookeys</source><day>29</day><month>7</month><year>2014</year><volume>2014</volume><issue>429</issue><fpage>13</fpage><lpage>46</lpage><pub-id pub-id-type="doi">10.3897/zookeys.429.7420</pub-id></mixed-citation></tp:treatment-meta><tp:nomenclature><label>Family</label><tp:taxon-name>
                            <tp:taxon-name-part taxon-name-part-type="subclass">Valvatidae</tp:taxon-name-part>
                        </tp:taxon-name><tp:taxon-authority>Gray, 1840</tp:taxon-authority></tp:nomenclature><tp:treatment-sec sec-type="Note"><title>Note.</title><p>The here applied suprageneric systematics of <italic><tp:taxon-name>Valvata</tp:taxon-name></italic> follows <xref ref-type="bibr" rid="B12">Bouchet et al. (2005)</xref>.</p></tp:treatment-sec><ref-list><ref id="B12"><mixed-citation xmlns:xlink="http://www.w3.org/1999/xlink" xlink:type="simple"><person-group><name name-style="western"><surname>Bouchet</surname><given-names>P</given-names></name><name name-style="western"><surname>Rocroi</surname><given-names>J-P</given-names></name><name name-style="western"><surname>Frýda</surname><given-names>J</given-names></name><name name-style="western"><surname>Hausdorf</surname><given-names>B</given-names></name><name name-style="western"><surname>Ponder</surname><given-names>W</given-names></name><name name-style="western"><surname>Valdés</surname><given-names>Á</given-names></name><name name-style="western"><surname>Warén</surname><given-names>A</given-names></name></person-group> (<year>2005</year>) <article-title>Classification and Nomenclator of Gastropod Families.</article-title><source>Malacologia</source><volume>47</volume>(<issue>1–2</issue>): <fpage>1</fpage>–<lpage>397</lpage>. <ext-link ext-link-type="uri" xlink:href="http://www.biodiversitylibrary.org/page/25127194#page/11/mode/1up" xlink:type="simple">http://www.biodiversitylibrary.org/page/25127194#page/11/mode/1up</ext-link></mixed-citation></ref></ref-list></tp:taxon-treatment>
