# Supplementary material for: Replacement names and nomenclatural comments for problematic species-group names in Europe's Neogene freshwater Gastropoda. Part 2
Source: Zookeys. 2014 Jul 29;(429):13–46. doi: 10.3897/zookeys.429.7420 (PMC4137296; doi:10.3897/zookeys.429.7420)
Supplement: XML Treatment for Valvata heidemariae willmanni [file zookeys.429.7420-treatment20.xml]

<!DOCTYPE tp:taxon-treatment
  PUBLIC "-//TaxonX//DTD Taxonomic Treatment Publishing DTD v0 20100105//EN" "tax-treatment-NSO.dtd">
<tp:taxon-treatment xmlns:tp="http://www.plazi.org/taxpub"><tp:treatment-meta><mixed-citation publication-type="journal"><person-group><name><surname>Neubauer</surname><given-names>Thomas A.</given-names></name><name><surname>Harzhauser</surname><given-names>Mathias</given-names></name><name><surname>Kroh</surname><given-names>Andreas</given-names></name><name><surname>Elisavet</surname><given-names>Georgopoulou</given-names></name><name><surname>Mandic</surname><given-names>Oleg</given-names></name></person-group><article-title>Replacement names and nomenclatural comments for problematic species-group names in Europe's Neogene freshwater Gastropoda. Part 2</article-title><source>Zookeys</source><day>29</day><month>7</month><year>2014</year><volume>2014</volume><issue>429</issue><fpage>13</fpage><lpage>46</lpage><pub-id pub-id-type="doi">10.3897/zookeys.429.7420</pub-id></mixed-citation></tp:treatment-meta><tp:nomenclature><tp:taxon-name>
                            <tp:taxon-name-part taxon-name-part-type="genus">Valvata</tp:taxon-name-part>
                            <tp:taxon-name-part taxon-name-part-type="species">heidemariae</tp:taxon-name-part>
                            <tp:taxon-name-part taxon-name-part-type="subspecies">willmanni</tp:taxon-name-part>
                        </tp:taxon-name><tp:taxon-status xmlns:xlink="http://www.w3.org/1999/xlink" xlink:type="simple">nom. n.</tp:taxon-status><tp:nomenclature-citation-list><tp:nomenclature-citation><tp:taxon-name>Valvata heidemariae bicarinata</tp:taxon-name><comment> Willmann, 1981: 158, textfigs 56D–F [non <italic><tp:taxon-name>Valvata bicarinata</tp:taxon-name></italic> Lea, 1841].</comment></tp:nomenclature-citation></tp:nomenclature-citation-list></tp:nomenclature><tp:treatment-sec sec-type="Etymology"><title>Etymology.</title><p>In honor of Rainer Willmann (University of Kiel), who intensively studied the Plio-Pleistocene deposits and freshwater mollusks of Greece.</p></tp:treatment-sec><tp:treatment-sec sec-type="Type locality"><title>Type locality.</title><p>Vokasia Valley 3 km SE of Kos City, Kos Island, Greece.</p></tp:treatment-sec><tp:treatment-sec sec-type="Age"><title>Age.</title><p>Early Pleistocene (Middle Irakli Formation).</p><!--PageBreak--></tp:treatment-sec><tp:treatment-sec sec-type="Type material"><title>Type material.</title><p>Geological-Paleontological Institute, University of Kiel, no number indicated; <xref ref-type="bibr" rid="B182">Willmann (1981</xref>, textfigs 56D–E).</p></tp:treatment-sec><tp:treatment-sec sec-type="Discussion"><title>Discussion.</title><p>The species-group name <italic>bicarinata</italic> in combination with <italic><tp:taxon-name>Valvata</tp:taxon-name></italic> is preoccupied by the Recent species <italic><tp:taxon-name>Valvata bicarinata</tp:taxon-name></italic> Lea, 1841 from Pennsylvania, USA. The taxonomic separation from <italic><tp:taxon-name>Valvata heidemariae</tp:taxon-name></italic> Willmann, 1981 seems plausible, given the presence of a strong median keel on the upper whorl surface that is lacking in the nominal species.</p></tp:treatment-sec><ref-list><ref id="B182"><mixed-citation xmlns:xlink="http://www.w3.org/1999/xlink" xlink:type="simple"><person-group><name name-style="western"><surname>Willmann</surname><given-names>R</given-names></name></person-group> (<year>1981</year>) <article-title>Evolution, Systematik und stratigraphische Bedeutung der neogenen Süßwassergastropoden von Rhodos und Kos/Ägäis. Palaeontographica Abt.</article-title><source>A</source><volume>174</volume>: <fpage>10</fpage>–<lpage>235</lpage>.</mixed-citation></ref></ref-list></tp:taxon-treatment>
