# Supplementary material for: Replacement names and nomenclatural comments for problematic species-group names in Europe's Neogene freshwater Gastropoda. Part 2
Source: Zookeys. 2014 Jul 29;(429):13–46. doi: 10.3897/zookeys.429.7420 (PMC4137296; doi:10.3897/zookeys.429.7420)
Supplement: XML Treatment for Radix macaleti [file zookeys.429.7420-treatment22.xml]

<!DOCTYPE tp:taxon-treatment
  PUBLIC "-//TaxonX//DTD Taxonomic Treatment Publishing DTD v0 20100105//EN" "tax-treatment-NSO.dtd">
<tp:taxon-treatment xmlns:tp="http://www.plazi.org/taxpub"><tp:treatment-meta><mixed-citation publication-type="journal"><person-group><name><surname>Neubauer</surname><given-names>Thomas A.</given-names></name><name><surname>Harzhauser</surname><given-names>Mathias</given-names></name><name><surname>Kroh</surname><given-names>Andreas</given-names></name><name><surname>Elisavet</surname><given-names>Georgopoulou</given-names></name><name><surname>Mandic</surname><given-names>Oleg</given-names></name></person-group><article-title>Replacement names and nomenclatural comments for problematic species-group names in Europe's Neogene freshwater Gastropoda. Part 2</article-title><source>Zookeys</source><day>29</day><month>7</month><year>2014</year><volume>2014</volume><issue>429</issue><fpage>13</fpage><lpage>46</lpage><pub-id pub-id-type="doi">10.3897/zookeys.429.7420</pub-id></mixed-citation></tp:treatment-meta><tp:nomenclature><tp:taxon-name>
                            <tp:taxon-name-part taxon-name-part-type="genus">Radix</tp:taxon-name-part>
                            <tp:taxon-name-part taxon-name-part-type="species">macaleti</tp:taxon-name-part>
                        </tp:taxon-name><tp:taxon-status xmlns:xlink="http://www.w3.org/1999/xlink" xlink:type="simple">nom. n.</tp:taxon-status><tp:nomenclature-citation-list><tp:nomenclature-citation><tp:taxon-name>Radix socialis</tp:taxon-name><comment> Macaleț, 2000: 252, pl. 2, figs 2–3 [non <italic><tp:taxon-name>Limnaea socialis</tp:taxon-name></italic> von Zieten, 1832].</comment></tp:nomenclature-citation></tp:nomenclature-citation-list></tp:nomenclature><tp:treatment-sec sec-type="Etymology"><title>Etymology.</title><p>In honor of Rodica Macaleț (Bucharest), who studied the mollusk fauna of the Dacian Basin.</p></tp:treatment-sec><tp:treatment-sec sec-type="Type locality"><title>Type locality.</title><p>Butuci near Sângeru, Prahova, Romania.</p></tp:treatment-sec><tp:treatment-sec sec-type="Age"><title>Age.</title><p>Latest Miocene to earliest Pliocene (Pontian, Portaferrian-Bosphorian).</p></tp:treatment-sec><tp:treatment-sec sec-type="Holotype"><title>Holotype.</title><p>Collection of the Geological Institute of Romania, coll. no. 19.546.</p></tp:treatment-sec><tp:treatment-sec sec-type="Discussion"><title>Discussion.</title><p>This species is a secondary homonym of <italic><tp:taxon-name>Limnaea socialis</tp:taxon-name></italic> von Zieten, 1832, of which the presently accepted and widely used combination is <italic><tp:taxon-name>Radix socialis</tp:taxon-name></italic> (e.g., <xref ref-type="bibr" rid="B169">Wenz 1923b</xref>, <xref ref-type="bibr" rid="B45">Gall 1972</xref>, <xref ref-type="bibr" rid="B86">Kókay 2006</xref>). <xref ref-type="bibr" rid="B100">Macaleț (2000)</xref> omitted the "sp. nov." in the heading of the description, which he indicated for all other species newly introduced by him in this paper, but gave it in the figure captions and the text and he designated a holotype. <italic><tp:taxon-name>Radix macaleti</tp:taxon-name></italic> is one of several similar species newly introduced by <xref ref-type="bibr" rid="B100">Macaleț (2000)</xref>. Although the <tp:taxon-name>Lymnaeinae</tp:taxon-name> of the Dacian Basin are not well represented in the older literature, several of these new taxa may actually represent synonyms of one another, given the extreme variability of this clade (see, e.g., <xref ref-type="bibr" rid="B51">Glöer 2002</xref>, <xref ref-type="bibr" rid="B162">Welter-Schultes 2012</xref>). A revision of the entire group in the Dacian Basin would be necessary to clarify this issue.</p><!--PageBreak--></tp:treatment-sec><ref-list><ref id="B169"><mixed-citation xmlns:xlink="http://www.w3.org/1999/xlink" xlink:type="simple"><person-group><name name-style="western"><surname>Wenz</surname><given-names>W</given-names></name></person-group> (<year>1923–1930</year>) Fossilium Catalogus I: Animalia. Gastropoda extramarina tertiaria. W. Junk, Berlin, I: IV: 1069–1420 pp. (1923b), V: 1421–1734 pp. (1923c), VII: 1863–2230 pp. (1926), VIII: 2231–2502 pp. (1928a), IX: 2503–2886 pp. (1929a). <ext-link ext-link-type="uri" xlink:href="http://www.biodiversitylibrary.org/bibliography/61839#/summary" xlink:type="simple">http://www.biodiversitylibrary.org/bibliography/61839#/summary</ext-link> [volumes I–VI]</mixed-citation></ref><ref id="B45"><mixed-citation xmlns:xlink="http://www.w3.org/1999/xlink" xlink:type="simple"><person-group><name name-style="western"><surname>Gall</surname><given-names>H</given-names></name></person-group> (<year>1972</year>) <article-title>Die obermiozäne Fossil-Lagerstätte Sandelzhausen. 4. Die Molluskenfauna (Lamellibranchiata, Gastropoda) und ihre stratigraphische und ökologische Bedeutung.</article-title><source>Mitteilungen der Bayerischen Staatssammlung für Paläontologie und Historische Geologie</source><volume>12</volume>: <fpage>3</fpage>–<lpage>32</lpage>.</mixed-citation></ref><ref id="B86"><mixed-citation xmlns:xlink="http://www.w3.org/1999/xlink" xlink:type="simple"><person-group><name name-style="western"><surname>Kókay</surname><given-names>J</given-names></name></person-group> (<year>2006</year>) <article-title>Nonmarine mollusc fauna from the Lower and Middle Miocene, Bakony Mts., W Hungary.</article-title><source>Geologica Hungarica, Series Palaeontologica</source><volume>56</volume>: <fpage>1</fpage>–<lpage>196</lpage>.</mixed-citation></ref><ref id="B100"><mixed-citation xmlns:xlink="http://www.w3.org/1999/xlink" xlink:type="simple"><person-group><name name-style="western"><surname>Macaleț</surname><given-names>R</given-names></name></person-group> (<year>2000</year>) <article-title>New <italic>Radix</italic> species identified in the Neogene deposits of the Dacic Basin.</article-title><source>Acta Palaeontologica Romaniae</source><volume>2</volume>: <fpage>251</fpage>–<lpage>259</lpage>.</mixed-citation></ref><ref id="B51"><mixed-citation xmlns:xlink="http://www.w3.org/1999/xlink" xlink:type="simple"><person-group><name name-style="western"><surname>Glöer</surname><given-names>P</given-names></name></person-group> (<year>2002</year>) <source>Die Tierwelt Deutschlands, 73. Teil: Die Süßwassergastropoden Nord- und Mitteleuropas. Bestimmungsschlüssel, Lebensweise, Verbreitung.</source><publisher-name>ConchBooks</publisher-name>, <publisher-loc>Hackenheim</publisher-loc>, <size units="page">327 pp</size>.</mixed-citation></ref><ref id="B162"><mixed-citation xmlns:xlink="http://www.w3.org/1999/xlink" xlink:type="simple"><person-group><name name-style="western"><surname>Welter-Schultes</surname><given-names>FW</given-names></name></person-group> (<year>2012</year>) <source>European non-marine molluscs, a guide for species identification.</source><publisher-name>Planet Poster Editions</publisher-name>, <publisher-loc>Göttingen</publisher-loc>, <size units="page">679 pp</size>.</mixed-citation></ref></ref-list></tp:taxon-treatment>
