# Supplementary material for: Replacement names and nomenclatural comments for problematic species-group names in Europe's Neogene freshwater Gastropoda. Part 2
Source: Zookeys. 2014 Jul 29;(429):13–46. doi: 10.3897/zookeys.429.7420 (PMC4137296; doi:10.3897/zookeys.429.7420)
Supplement: XML Treatment for Gyraulus [file zookeys.429.7420-treatment23.xml]

<!DOCTYPE tp:taxon-treatment
  PUBLIC "-//TaxonX//DTD Taxonomic Treatment Publishing DTD v0 20100105//EN" "tax-treatment-NSO.dtd">
<tp:taxon-treatment xmlns:tp="http://www.plazi.org/taxpub"><tp:treatment-meta><mixed-citation publication-type="journal"><person-group><name><surname>Neubauer</surname><given-names>Thomas A.</given-names></name><name><surname>Harzhauser</surname><given-names>Mathias</given-names></name><name><surname>Kroh</surname><given-names>Andreas</given-names></name><name><surname>Elisavet</surname><given-names>Georgopoulou</given-names></name><name><surname>Mandic</surname><given-names>Oleg</given-names></name></person-group><article-title>Replacement names and nomenclatural comments for problematic species-group names in Europe's Neogene freshwater Gastropoda. Part 2</article-title><source>Zookeys</source><day>29</day><month>7</month><year>2014</year><volume>2014</volume><issue>429</issue><fpage>13</fpage><lpage>46</lpage><pub-id pub-id-type="doi">10.3897/zookeys.429.7420</pub-id></mixed-citation></tp:treatment-meta><tp:nomenclature><label>Genus</label><tp:taxon-name>
                            <tp:taxon-name-part taxon-name-part-type="genus">Gyraulus</tp:taxon-name-part>
                        </tp:taxon-name><tp:taxon-authority>Charpentier, 1837</tp:taxon-authority></tp:nomenclature><tp:treatment-sec sec-type="Type species"><title>Type species.</title><p><italic><tp:taxon-name>Planorbis albus</tp:taxon-name></italic> Müller, 1774. Recent, Europe. Subsequent designation by <xref ref-type="bibr" rid="B24">Dall (1870</xref>, p. 351).</p></tp:treatment-sec><ref-list><ref id="B24"><mixed-citation xmlns:xlink="http://www.w3.org/1999/xlink" xlink:type="simple"><person-group><name name-style="western"><surname>Dall</surname><given-names>WH</given-names></name></person-group> (<year>1870</year>) <article-title>On the genus <italic>Pompholyx</italic> and its allies, with a revision of the Limnaeidae of authors.</article-title><source>Annals of the Lyceum of Natural History of New York</source><volume>9</volume>: <fpage>333</fpage>–<lpage>361</lpage>. doi: <ext-link ext-link-type="doi" xlink:href="10.1111/j.1749-6632.1870.tb00201.x" xlink:type="simple">10.1111/j.1749-6632.1870.tb00201.x</ext-link>, <ext-link ext-link-type="uri" xlink:href="http://www.biodiversitylibrary.org/item/22948#page/349/mode/1up" xlink:type="simple">http://www.biodiversitylibrary.org/item/22948#page/349/mode/1up</ext-link></mixed-citation></ref></ref-list></tp:taxon-treatment>
