# Supplementary material for: Replacement names and nomenclatural comments for problematic species-group names in Europe's Neogene freshwater Gastropoda. Part 2
Source: Zookeys. 2014 Jul 29;(429):13–46. doi: 10.3897/zookeys.429.7420 (PMC4137296; doi:10.3897/zookeys.429.7420)
Supplement: XML Treatment for Gyraulus okrugljakensis [file zookeys.429.7420-treatment24.xml]

<!DOCTYPE tp:taxon-treatment
  PUBLIC "-//TaxonX//DTD Taxonomic Treatment Publishing DTD v0 20100105//EN" "tax-treatment-NSO.dtd">
<tp:taxon-treatment xmlns:tp="http://www.plazi.org/taxpub"><tp:treatment-meta><mixed-citation publication-type="journal"><person-group><name><surname>Neubauer</surname><given-names>Thomas A.</given-names></name><name><surname>Harzhauser</surname><given-names>Mathias</given-names></name><name><surname>Kroh</surname><given-names>Andreas</given-names></name><name><surname>Elisavet</surname><given-names>Georgopoulou</given-names></name><name><surname>Mandic</surname><given-names>Oleg</given-names></name></person-group><article-title>Replacement names and nomenclatural comments for problematic species-group names in Europe's Neogene freshwater Gastropoda. Part 2</article-title><source>Zookeys</source><day>29</day><month>7</month><year>2014</year><volume>2014</volume><issue>429</issue><fpage>13</fpage><lpage>46</lpage><pub-id pub-id-type="doi">10.3897/zookeys.429.7420</pub-id></mixed-citation></tp:treatment-meta><tp:nomenclature><tp:taxon-name>
                            <tp:taxon-name-part taxon-name-part-type="genus">Gyraulus</tp:taxon-name-part>
                            <tp:taxon-name-part taxon-name-part-type="species">okrugljakensis</tp:taxon-name-part>
                        </tp:taxon-name><tp:taxon-status xmlns:xlink="http://www.w3.org/1999/xlink" xlink:type="simple">nom. n.</tp:taxon-status><tp:nomenclature-citation-list><tp:nomenclature-citation><tp:taxon-name>Planorbis clathratus</tp:taxon-name><comment> Brusina, 1884: 171, pl. 30, fig. 29 [non <italic><tp:taxon-name>Planorbis (Helisoma) clathratus</tp:taxon-name></italic> Sandberger, 1880].</comment></tp:nomenclature-citation><tp:nomenclature-citation><tp:taxon-name>Gyraulus (Gyraulus) clathratus</tp:taxon-name><comment> (Brusina); <xref ref-type="bibr" rid="B169">Wenz 1923c</xref>: 1545 [non <xref ref-type="bibr" rid="B142">Sandberger 1880</xref>].</comment></tp:nomenclature-citation></tp:nomenclature-citation-list></tp:nomenclature><tp:treatment-sec sec-type="Etymology"><title>Etymology.</title><p>Named after the type locality.</p></tp:treatment-sec><tp:treatment-sec sec-type="Type locality"><title>Type locality.</title><p>Okrugljak (today within the city limits of Zagreb), Croatia.</p></tp:treatment-sec><tp:treatment-sec sec-type="Age"><title>Age.</title><p>Late Miocene (Late Pannonian, Portaferrian; <xref ref-type="bibr" rid="B49">Geary et al. 2010</xref>).</p></tp:treatment-sec><tp:treatment-sec sec-type="Syntype"><title>Syntype.</title><p>Croatian Natural History Museum, Zagreb, coll. no. 2953-599/1 (<xref ref-type="bibr" rid="B104">Milan et al. 1974</xref>, p. 117).</p></tp:treatment-sec><tp:treatment-sec sec-type="Discussion"><title>Discussion.</title><p>This species represents a primary homonym of <italic><tp:taxon-name>Planorbis (Helisoma) clathratus</tp:taxon-name></italic> Sandberger, 1880 from the Pleistocene of West Runton, Norfolk, United Kingdom. We follow <xref ref-type="bibr" rid="B169">Wenz (1923c)</xref>, who placed Brusina's species within <italic><tp:taxon-name>Gyraulus</tp:taxon-name></italic>. The classification of the British species within <italic><tp:taxon-name>Helisoma</tp:taxon-name></italic> by Sandberger is rather doubtful. This North American genus was artificially introduced to Europe, wherefore an occurrence in the Pleistocene of the British Isles is unlikely. The morphology as depicted in <xref ref-type="bibr" rid="B142">Sandberger (1880)</xref> suggests an attribution to <italic><tp:taxon-name>Planorbarius</tp:taxon-name></italic>.</p></tp:treatment-sec><ref-list><ref id="B169"><mixed-citation xmlns:xlink="http://www.w3.org/1999/xlink" xlink:type="simple"><person-group><name name-style="western"><surname>Wenz</surname><given-names>W</given-names></name></person-group> (<year>1923–1930</year>) Fossilium Catalogus I: Animalia. Gastropoda extramarina tertiaria. W. Junk, Berlin, I: IV: 1069–1420 pp. (1923b), V: 1421–1734 pp. (1923c), VII: 1863–2230 pp. (1926), VIII: 2231–2502 pp. (1928a), IX: 2503–2886 pp. (1929a). <ext-link ext-link-type="uri" xlink:href="http://www.biodiversitylibrary.org/bibliography/61839#/summary" xlink:type="simple">http://www.biodiversitylibrary.org/bibliography/61839#/summary</ext-link> [volumes I–VI]</mixed-citation></ref><ref id="B142"><mixed-citation xmlns:xlink="http://www.w3.org/1999/xlink" xlink:type="simple"><person-group><name name-style="western"><surname>Sandberger</surname><given-names>F</given-names></name></person-group> (<year>1880</year>) <article-title>Ein Beitrag zur Kenntniss der unterpleistocänen Schichten Englands.</article-title><source>Palaeontographica</source><volume>27</volume>(<issue>2</issue>): <fpage>83</fpage>–<lpage>104</lpage>. <ext-link ext-link-type="uri" xlink:href="http://www.biodiversitylibrary.org/item/103954#page/97/mode/1up" xlink:type="simple">http://www.biodiversitylibrary.org/item/103954#page/97/mode/1up</ext-link></mixed-citation></ref><ref id="B49"><mixed-citation xmlns:xlink="http://www.w3.org/1999/xlink" xlink:type="simple"><person-group><name name-style="western"><surname>Geary</surname><given-names>DH</given-names></name><name name-style="western"><surname>Hunt</surname><given-names>G</given-names></name><name name-style="western"><surname>Magyar</surname><given-names>I</given-names></name><name name-style="western"><surname>Schreiber</surname><given-names>H</given-names></name></person-group> (<year>2010</year>) <article-title>The paradox of gradualism: phyletic evolution in two lineages of lymnocardiid bivalves (Lake Pannon, central Europe).</article-title><source>Paleobiology</source><volume>36</volume>(<issue>4</issue>): <fpage>592</fpage>–<lpage>614</lpage>. doi: <ext-link ext-link-type="doi" xlink:href="10.1666/08065.1" xlink:type="simple">10.1666/08065.1</ext-link></mixed-citation></ref><ref id="B104"><mixed-citation xmlns:xlink="http://www.w3.org/1999/xlink" xlink:type="simple"><person-group><name name-style="western"><surname>Milan</surname><given-names>A</given-names></name><name name-style="western"><surname>Sakač</surname><given-names>K</given-names></name><name name-style="western"><surname>Žagar-Sakač</surname><given-names>A</given-names></name></person-group> (<year>1974</year>) <source>Katalog originala tipova vrsta pohranjenih u Geološko-paleontološkom muzeju u Zagrebu.</source><publisher-name>Geološko-paleontološki muzej u Zagrebu</publisher-name>, <publisher-loc>Zagreb</publisher-loc>, <size units="page">186 pp</size>.</mixed-citation></ref></ref-list></tp:taxon-treatment>
