# Supplementary material for: Replacement names and nomenclatural comments for problematic species-group names in Europe's Neogene freshwater Gastropoda. Part 2
Source: Zookeys. 2014 Jul 29;(429):13–46. doi: 10.3897/zookeys.429.7420 (PMC4137296; doi:10.3897/zookeys.429.7420)
Supplement: XML Treatment for Gyraulus rasseri [file zookeys.429.7420-treatment25.xml]

<!DOCTYPE tp:taxon-treatment
  PUBLIC "-//TaxonX//DTD Taxonomic Treatment Publishing DTD v0 20100105//EN" "tax-treatment-NSO.dtd">
<tp:taxon-treatment xmlns:tp="http://www.plazi.org/taxpub"><tp:treatment-meta><mixed-citation publication-type="journal"><person-group><name><surname>Neubauer</surname><given-names>Thomas A.</given-names></name><name><surname>Harzhauser</surname><given-names>Mathias</given-names></name><name><surname>Kroh</surname><given-names>Andreas</given-names></name><name><surname>Elisavet</surname><given-names>Georgopoulou</given-names></name><name><surname>Mandic</surname><given-names>Oleg</given-names></name></person-group><article-title>Replacement names and nomenclatural comments for problematic species-group names in Europe's Neogene freshwater Gastropoda. Part 2</article-title><source>Zookeys</source><day>29</day><month>7</month><year>2014</year><volume>2014</volume><issue>429</issue><fpage>13</fpage><lpage>46</lpage><pub-id pub-id-type="doi">10.3897/zookeys.429.7420</pub-id></mixed-citation></tp:treatment-meta><tp:nomenclature><tp:taxon-name>
                            <tp:taxon-name-part taxon-name-part-type="genus">Gyraulus</tp:taxon-name-part>
                            <tp:taxon-name-part taxon-name-part-type="species">rasseri</tp:taxon-name-part>
                        </tp:taxon-name><tp:taxon-status xmlns:xlink="http://www.w3.org/1999/xlink" xlink:type="simple">nom. n.</tp:taxon-status><tp:nomenclature-citation-list><tp:nomenclature-citation><tp:taxon-name>Planorbis discoideus</tp:taxon-name><comment> Pavlović, 1903: 181, pl. 5, figs 14–17 [non <italic><tp:taxon-name>Planorbis multiformis discoideus</tp:taxon-name></italic> Hilgendorf, 1867].</comment></tp:nomenclature-citation><tp:nomenclature-citation><tp:taxon-name>Gyraulus (Gyraulus) discoideus</tp:taxon-name><comment> (Pavlović); <xref ref-type="bibr" rid="B169">Wenz 1923c</xref>: 1552 [non <xref ref-type="bibr" rid="B73">Hilgendorf 1867</xref>].</comment></tp:nomenclature-citation></tp:nomenclature-citation-list></tp:nomenclature><tp:treatment-sec sec-type="Etymology"><title>Etymology.</title><p>In honor of Michael W. Rasser (State Museum of Natural History Stuttgart), who studied the <italic><tp:taxon-name>Gyraulus</tp:taxon-name></italic> species flock of Lake Steinheim.</p></tp:treatment-sec><tp:treatment-sec sec-type="Type locality"><title>Type locality.</title><p>Orahovac (= Rahovec), Kosovo.</p></tp:treatment-sec><tp:treatment-sec sec-type="Age"><title>Age.</title><p>Early Pliocene (Late Dacian to Early Romanian; <xref ref-type="bibr" rid="B134">Popović 1969</xref>).</p></tp:treatment-sec><tp:treatment-sec sec-type="Holotype"><title>Holotype.</title><p>Natural History Museum, Belgrade, coll. no. 1176 (<xref ref-type="bibr" rid="B105">Milošević 1962</xref>, p. 27).</p><!--PageBreak--></tp:treatment-sec><tp:treatment-sec sec-type="Discussion"><title>Discussion.</title><p>The name <italic><tp:taxon-name>Planorbis discoideus</tp:taxon-name></italic> as established by <xref ref-type="bibr" rid="B128">Pavlović (1903)</xref> represents a primary homonym of <italic><tp:taxon-name>Planorbis discoideus</tp:taxon-name></italic> Hilgendorf, 1867. The latter species is a member of the <italic><tp:taxon-name>Gyraulus</tp:taxon-name></italic> species flock in the Middle Miocene Lake Steinheim and is presently considered a junior synonym of <italic><tp:taxon-name>Gyraulus sulcatus</tp:taxon-name></italic> by <xref ref-type="bibr" rid="B138">Rasser (2013)</xref>. From the rather character-poor shell it is impossible to reliably attribute Pavlović's species to <italic><tp:taxon-name>Planorbis</tp:taxon-name></italic> or <italic><tp:taxon-name>Gyraulus</tp:taxon-name></italic>. Here we follow the taxonomic decision of <xref ref-type="bibr" rid="B169">Wenz (1923c)</xref> to place it in <italic><tp:taxon-name>Gyraulus</tp:taxon-name></italic>.</p></tp:treatment-sec><ref-list><ref id="B169"><mixed-citation xmlns:xlink="http://www.w3.org/1999/xlink" xlink:type="simple"><person-group><name name-style="western"><surname>Wenz</surname><given-names>W</given-names></name></person-group> (<year>1923–1930</year>) Fossilium Catalogus I: Animalia. Gastropoda extramarina tertiaria. W. Junk, Berlin, I: IV: 1069–1420 pp. (1923b), V: 1421–1734 pp. (1923c), VII: 1863–2230 pp. (1926), VIII: 2231–2502 pp. (1928a), IX: 2503–2886 pp. (1929a). <ext-link ext-link-type="uri" xlink:href="http://www.biodiversitylibrary.org/bibliography/61839#/summary" xlink:type="simple">http://www.biodiversitylibrary.org/bibliography/61839#/summary</ext-link> [volumes I–VI]</mixed-citation></ref><ref id="B73"><mixed-citation xmlns:xlink="http://www.w3.org/1999/xlink" xlink:type="simple"><person-group><name name-style="western"><surname>Hilgendorf</surname><given-names>F</given-names></name></person-group> (<year>1867</year>) <article-title>Über <italic>Planorbis multiformis</italic> im Steinheimer Süßwasserkalk.</article-title><source>Monatsberichte der Königlich-Preussischen Akademie der Wissenschaften zu Berlin</source><volume>1866</volume>: <fpage>474</fpage>–<lpage>504</lpage>. <ext-link ext-link-type="uri" xlink:href="http://www.biodiversitylibrary.org/item/120607#page/516/mode/1up" xlink:type="simple">http://www.biodiversitylibrary.org/item/120607#page/516/mode/1up</ext-link></mixed-citation></ref><ref id="B134"><mixed-citation xmlns:xlink="http://www.w3.org/1999/xlink" xlink:type="simple"><person-group><name name-style="western"><surname>Popović</surname><given-names>R</given-names></name></person-group> (<year>1969</year>) <article-title>O prisustvo ekvivalenata dakiskog kata u Metohijskom basenu. Vesnik Zavoda za Geološka i Geofizicka Istrazivanja N.R.</article-title><source>Srbije, Serija A</source><volume>27</volume>: <fpage>105</fpage>–<lpage>120</lpage>.</mixed-citation></ref><ref id="B105"><mixed-citation xmlns:xlink="http://www.w3.org/1999/xlink" xlink:type="simple"><person-group><name name-style="western"><surname>Milošević</surname><given-names>V</given-names></name></person-group> (<year>1962</year>) Sistematski pregled primeraka-originala iz paleontološke zbirke Prirodnjackog muzeja u Beogradu. Bulletin du Museum d'Histoire Naturelle de Belgrade, Série A 16–17: 3–44.</mixed-citation></ref><ref id="B128"><mixed-citation xmlns:xlink="http://www.w3.org/1999/xlink" xlink:type="simple"><person-group><name name-style="western"><surname>Pavlović</surname><given-names>PS</given-names></name></person-group> (<year>1903</year>) <article-title>Građa za poznavanje tercijara u Staroj Srbiji.</article-title><source>Annales Géologiques de la Péninsule Balkanique</source><volume>6</volume>(<issue>1</issue>): <fpage>155</fpage>–<lpage>189</lpage>.</mixed-citation></ref><ref id="B138"><mixed-citation xmlns:xlink="http://www.w3.org/1999/xlink" xlink:type="simple"><person-group><name name-style="western"><surname>Rasser</surname><given-names>MW</given-names></name></person-group> (<year>2013</year>) Evolution in isolation: the <italic>Gyraulus</italic> species flock from Miocene Lake Steinheim revisited. Hydrobiologia. doi: <ext-link ext-link-type="doi" xlink:href="10.1007/s10750-013-1677-4" xlink:type="simple">10.1007/s10750-013-1677-4</ext-link></mixed-citation></ref></ref-list></tp:taxon-treatment>
