# Supplementary material for: Replacement names and nomenclatural comments for problematic species-group names in Europe's Neogene freshwater Gastropoda. Part 2
Source: Zookeys. 2014 Jul 29;(429):13–46. doi: 10.3897/zookeys.429.7420 (PMC4137296; doi:10.3897/zookeys.429.7420)
Supplement: XML Treatment for Gyraulus vrapceanus [file zookeys.429.7420-treatment26.xml]

<!DOCTYPE tp:taxon-treatment
  PUBLIC "-//TaxonX//DTD Taxonomic Treatment Publishing DTD v0 20100105//EN" "tax-treatment-NSO.dtd">
<tp:taxon-treatment xmlns:tp="http://www.plazi.org/taxpub"><tp:treatment-meta><mixed-citation publication-type="journal"><person-group><name><surname>Neubauer</surname><given-names>Thomas A.</given-names></name><name><surname>Harzhauser</surname><given-names>Mathias</given-names></name><name><surname>Kroh</surname><given-names>Andreas</given-names></name><name><surname>Elisavet</surname><given-names>Georgopoulou</given-names></name><name><surname>Mandic</surname><given-names>Oleg</given-names></name></person-group><article-title>Replacement names and nomenclatural comments for problematic species-group names in Europe's Neogene freshwater Gastropoda. Part 2</article-title><source>Zookeys</source><day>29</day><month>7</month><year>2014</year><volume>2014</volume><issue>429</issue><fpage>13</fpage><lpage>46</lpage><pub-id pub-id-type="doi">10.3897/zookeys.429.7420</pub-id></mixed-citation></tp:treatment-meta><tp:nomenclature><tp:taxon-name>
                            <tp:taxon-name-part taxon-name-part-type="genus">Gyraulus</tp:taxon-name-part>
                            <tp:taxon-name-part taxon-name-part-type="species">vrapceanus</tp:taxon-name-part>
                        </tp:taxon-name><tp:taxon-status xmlns:xlink="http://www.w3.org/1999/xlink" xlink:type="simple">nom. n.</tp:taxon-status><tp:nomenclature-citation-list><tp:nomenclature-citation><tp:taxon-name>Planorbis dubius</tp:taxon-name><comment> Gorjanović-Kramberger, 1890: 156, pl. 6, fig. 6 [non <italic><tp:taxon-name>Planorbis dubius</tp:taxon-name></italic> Hartmann, 1844].</comment></tp:nomenclature-citation><tp:nomenclature-citation><tp:taxon-name>Gyraulus (Gyraulus) dubius</tp:taxon-name><comment> (Gorjanović-Kramberger); <xref ref-type="bibr" rid="B169">Wenz 1923c</xref>: 1552 [non <xref ref-type="bibr" rid="B66">Hartmann 1844</xref>].</comment></tp:nomenclature-citation></tp:nomenclature-citation-list></tp:nomenclature><tp:treatment-sec sec-type="Etymology"><title>Etymology.</title><p>Named after the type locality.</p></tp:treatment-sec><tp:treatment-sec sec-type="Type locality"><title>Type locality.</title><p>Vrapče (also read as Vrabče; today within the city limits of Zagreb), Croatia.</p></tp:treatment-sec><tp:treatment-sec sec-type="Age"><title>Age.</title><p>Late Miocene (Early Pannonian, Slavonian).</p></tp:treatment-sec><tp:treatment-sec sec-type="Syntype"><title>Syntype.</title><p>Croatian Natural History Museum, Zagreb, coll. no. 5195-360/2 (<xref ref-type="bibr" rid="B104">Milan et al. 1974</xref>, p. 119).</p></tp:treatment-sec><tp:treatment-sec sec-type="Discussion"><title>Discussion.</title><p>The name <italic><tp:taxon-name>Planorbis dubius</tp:taxon-name></italic> was first used by <xref ref-type="bibr" rid="B65">Hartmann (1821</xref>, p. 254) for an extant species from Zurich region in Switzerland. The name is not available from this publication, since Hartmann did not give a description or indication (see also <xref ref-type="bibr" rid="B6">AnimalBase project 2005–2014</xref>). He first described and thus formally introduced it in <xref ref-type="bibr" rid="B66">Hartmann (1844</xref>, p. 111). Today its status is disputed. <xref ref-type="bibr" rid="B51">Glöer (2002</xref>, p. 253) ranked it as forma within <italic><tp:taxon-name>Planorbis carinatus</tp:taxon-name></italic> Müller, 1774. Later, <xref ref-type="bibr" rid="B53">Glöer and Pešić (2010)</xref> stated that Hartmann's material contained two different taxa, i.e. <italic><tp:taxon-name>Planorbis planorbis</tp:taxon-name></italic> and <italic><tp:taxon-name>Planorbis carinatus</tp:taxon-name></italic>, making <italic><tp:taxon-name>Planorbis dubius</tp:taxon-name></italic> a junior synonym of both. Finally, <xref ref-type="bibr" rid="B84">Kantor et al. (2010)</xref> listed it as accepted species in their catalogue of Russian continental mollusks. In summary, although the status of the extant species is doubtful, the name is available. This makes <italic><tp:taxon-name>Planorbis dubius</tp:taxon-name></italic> Gorjanović-Kramberger, 1890 a primary homonym of <italic><tp:taxon-name>Planorbis dubius</tp:taxon-name></italic> Hartmann, 1844. Here follow <xref ref-type="bibr" rid="B169">Wenz (1923c)</xref> and classify the replacement name within <italic><tp:taxon-name>Gyraulus</tp:taxon-name></italic>.</p></tp:treatment-sec><ref-list><ref id="B169"><mixed-citation xmlns:xlink="http://www.w3.org/1999/xlink" xlink:type="simple"><person-group><name name-style="western"><surname>Wenz</surname><given-names>W</given-names></name></person-group> (<year>1923–1930</year>) Fossilium Catalogus I: Animalia. Gastropoda extramarina tertiaria. W. Junk, Berlin, I: IV: 1069–1420 pp. (1923b), V: 1421–1734 pp. (1923c), VII: 1863–2230 pp. (1926), VIII: 2231–2502 pp. (1928a), IX: 2503–2886 pp. (1929a). <ext-link ext-link-type="uri" xlink:href="http://www.biodiversitylibrary.org/bibliography/61839#/summary" xlink:type="simple">http://www.biodiversitylibrary.org/bibliography/61839#/summary</ext-link> [volumes I–VI]</mixed-citation></ref><ref id="B66"><mixed-citation xmlns:xlink="http://www.w3.org/1999/xlink" xlink:type="simple"><person-group><name name-style="western"><surname>Hartmann</surname><given-names>JDW</given-names></name></person-group> (<year>1840–1844</year>) Erd- und Süsswassergasteropoden der Schweiz. Mit Zugabe einiger merkwürdigen exotischen Arten. Scheitlin und Zollikofer, St. Gallen, xx + 227 pp. <ext-link ext-link-type="uri" xlink:href="http://www.biodiversitylibrary.org/item/100111#page/4/mode/1up" xlink:type="simple">http://www.biodiversitylibrary.org/item/100111#page/4/mode/1up</ext-link></mixed-citation></ref><ref id="B104"><mixed-citation xmlns:xlink="http://www.w3.org/1999/xlink" xlink:type="simple"><person-group><name name-style="western"><surname>Milan</surname><given-names>A</given-names></name><name name-style="western"><surname>Sakač</surname><given-names>K</given-names></name><name name-style="western"><surname>Žagar-Sakač</surname><given-names>A</given-names></name></person-group> (<year>1974</year>) <source>Katalog originala tipova vrsta pohranjenih u Geološko-paleontološkom muzeju u Zagrebu.</source><publisher-name>Geološko-paleontološki muzej u Zagrebu</publisher-name>, <publisher-loc>Zagreb</publisher-loc>, <size units="page">186 pp</size>.</mixed-citation></ref><ref id="B65"><mixed-citation xmlns:xlink="http://www.w3.org/1999/xlink" xlink:type="simple"><person-group><name name-style="western"><surname>Hartmann</surname><given-names>JDW</given-names></name></person-group> (<year>1821</year>) <article-title>System der Erd- und Flußschnecken der Schweiz. Mit vergleichender Aufzählung aller auch in den benachbarten Ländern, Deutschland, Frankreich und Italien sich vorfindenden Arten.</article-title><source>Neue Alpina</source><volume>1</volume>: <fpage>194</fpage>–<lpage>268</lpage>. <ext-link ext-link-type="uri" xlink:href="http://biodiversitylibrary.org/page/41756566#page/206/mode/1up" xlink:type="simple">http://biodiversitylibrary.org/page/41756566#page/206/mode/1up</ext-link></mixed-citation></ref><ref id="B6"><mixed-citation xmlns:xlink="http://www.w3.org/1999/xlink" xlink:type="simple"><person-group><name name-style="western"><surname>AnimalBase</surname><given-names>Project Group</given-names></name></person-group> (<year>2005–2014</year>). AnimalBase. Early zoological literature online. Available from <ext-link ext-link-type="uri" xlink:href="http://www.animalbase.uni-goettingen.de" xlink:type="simple">http://www.animalbase.uni-goettingen.de</ext-link> [accessed on 11 February 2014]</mixed-citation></ref><ref id="B51"><mixed-citation xmlns:xlink="http://www.w3.org/1999/xlink" xlink:type="simple"><person-group><name name-style="western"><surname>Glöer</surname><given-names>P</given-names></name></person-group> (<year>2002</year>) <source>Die Tierwelt Deutschlands, 73. Teil: Die Süßwassergastropoden Nord- und Mitteleuropas. Bestimmungsschlüssel, Lebensweise, Verbreitung.</source><publisher-name>ConchBooks</publisher-name>, <publisher-loc>Hackenheim</publisher-loc>, <size units="page">327 pp</size>.</mixed-citation></ref><ref id="B53"><mixed-citation xmlns:xlink="http://www.w3.org/1999/xlink" xlink:type="simple"><person-group><name name-style="western"><surname>Glöer</surname><given-names>P</given-names></name><name name-style="western"><surname>Pešić</surname><given-names>V</given-names></name></person-group> (<year>2010</year>) <article-title>The <italic>Planorbis</italic> species of the Balkans with the description of <italic>Planorbis vitojensis</italic> n. sp. (Gastropoda: Planorbidae).</article-title><source>Journal of Conchology</source><volume>470</volume>(<issue>3</issue>): <fpage>249</fpage>–<lpage>257</lpage>.</mixed-citation></ref><ref id="B84"><mixed-citation xmlns:xlink="http://www.w3.org/1999/xlink" xlink:type="simple"><person-group><name name-style="western"><surname>Kantor</surname><given-names>YI</given-names></name><name name-style="western"><surname>Vinarski</surname><given-names>MV</given-names></name><name name-style="western"><surname>Schileyko</surname><given-names>AA</given-names></name><name name-style="western"><surname>Sysoev</surname><given-names>AV</given-names></name></person-group> (<year>2010</year>). Catalogue of the continental mollusks of Russia and adjacent territories. Version 2.3.1. Available from <ext-link ext-link-type="uri" xlink:href="http://www.ruthenica.com/documents/Continental_Russian_molluscs_ver2-3-1.pdf" xlink:type="simple">http://www.ruthenica.com/documents/Continental_Russian_molluscs_ver2-3-1.pdf</ext-link></mixed-citation></ref></ref-list></tp:taxon-treatment>
