# Supplementary material for: Replacement names and nomenclatural comments for problematic species-group names in Europe's Neogene freshwater Gastropoda. Part 2
Source: Zookeys. 2014 Jul 29;(429):13–46. doi: 10.3897/zookeys.429.7420 (PMC4137296; doi:10.3897/zookeys.429.7420)
Supplement: XML Treatment for Planorbarius [file zookeys.429.7420-treatment27.xml]

<!DOCTYPE tp:taxon-treatment
  PUBLIC "-//TaxonX//DTD Taxonomic Treatment Publishing DTD v0 20100105//EN" "tax-treatment-NSO.dtd">
<tp:taxon-treatment xmlns:tp="http://www.plazi.org/taxpub"><tp:treatment-meta><mixed-citation publication-type="journal"><person-group><name><surname>Neubauer</surname><given-names>Thomas A.</given-names></name><name><surname>Harzhauser</surname><given-names>Mathias</given-names></name><name><surname>Kroh</surname><given-names>Andreas</given-names></name><name><surname>Elisavet</surname><given-names>Georgopoulou</given-names></name><name><surname>Mandic</surname><given-names>Oleg</given-names></name></person-group><article-title>Replacement names and nomenclatural comments for problematic species-group names in Europe's Neogene freshwater Gastropoda. Part 2</article-title><source>Zookeys</source><day>29</day><month>7</month><year>2014</year><volume>2014</volume><issue>429</issue><fpage>13</fpage><lpage>46</lpage><pub-id pub-id-type="doi">10.3897/zookeys.429.7420</pub-id></mixed-citation></tp:treatment-meta><tp:nomenclature><label>Genus</label><tp:taxon-name>
                            <tp:taxon-name-part taxon-name-part-type="genus">Planorbarius</tp:taxon-name-part>
                        </tp:taxon-name><tp:taxon-authority>Duméril, 1806</tp:taxon-authority></tp:nomenclature><tp:treatment-sec sec-type="Type species"><title>Type species.</title><p><italic><tp:taxon-name>Helix cornea</tp:taxon-name></italic> Linnaeus, 1758. Recent, Europe. Subsequent monotypy by <xref ref-type="bibr" rid="B40">Froriep (1806)</xref>.</p><!--PageBreak--></tp:treatment-sec><ref-list><ref id="B40"><mixed-citation xmlns:xlink="http://www.w3.org/1999/xlink" xlink:type="simple"><person-group><name name-style="western"><surname>Froriep</surname><given-names>LF</given-names></name></person-group> (<year>1806</year>) C. Dumeril's Analytische Zoologie. Aus dem Französischen mit Zusätzen. Landes-Industrie-Comptoir, Weimar, vi + 344 pp. <ext-link ext-link-type="uri" xlink:href="http://www.animalbase.uni-goettingen.de/zooweb/servlet/AnimalBase/home/digireference?id=74" xlink:type="simple">http://www.animalbase.uni-goettingen.de/zooweb/servlet/AnimalBase/home/digireference?id=74</ext-link></mixed-citation></ref></ref-list></tp:taxon-treatment>
