# Supplementary material for: Replacement names and nomenclatural comments for problematic species-group names in Europe's Neogene freshwater Gastropoda. Part 2
Source: Zookeys. 2014 Jul 29;(429):13–46. doi: 10.3897/zookeys.429.7420 (PMC4137296; doi:10.3897/zookeys.429.7420)
Supplement: XML Treatment for Planorbarius halavatsi [file zookeys.429.7420-treatment28.xml]

<!DOCTYPE tp:taxon-treatment
  PUBLIC "-//TaxonX//DTD Taxonomic Treatment Publishing DTD v0 20100105//EN" "tax-treatment-NSO.dtd">
<tp:taxon-treatment xmlns:tp="http://www.plazi.org/taxpub"><tp:treatment-meta><mixed-citation publication-type="journal"><person-group><name><surname>Neubauer</surname><given-names>Thomas A.</given-names></name><name><surname>Harzhauser</surname><given-names>Mathias</given-names></name><name><surname>Kroh</surname><given-names>Andreas</given-names></name><name><surname>Elisavet</surname><given-names>Georgopoulou</given-names></name><name><surname>Mandic</surname><given-names>Oleg</given-names></name></person-group><article-title>Replacement names and nomenclatural comments for problematic species-group names in Europe's Neogene freshwater Gastropoda. Part 2</article-title><source>Zookeys</source><day>29</day><month>7</month><year>2014</year><volume>2014</volume><issue>429</issue><fpage>13</fpage><lpage>46</lpage><pub-id pub-id-type="doi">10.3897/zookeys.429.7420</pub-id></mixed-citation></tp:treatment-meta><tp:nomenclature><tp:taxon-name>
                            <tp:taxon-name-part taxon-name-part-type="genus">Planorbarius</tp:taxon-name-part>
                            <tp:taxon-name-part taxon-name-part-type="species">halavatsi</tp:taxon-name-part>
                        </tp:taxon-name><tp:taxon-status xmlns:xlink="http://www.w3.org/1999/xlink" xlink:type="simple">nom. n.</tp:taxon-status><tp:nomenclature-citation-list><tp:nomenclature-citation><tp:taxon-name>Planorbis grandis</tp:taxon-name><comment> Halaváts, 1903: 57, pl. 3, fig. 5 [non <italic><tp:taxon-name>Planorbis grandis</tp:taxon-name></italic> Dunker in Küster et al., 1850].</comment></tp:nomenclature-citation><tp:nomenclature-citation><tp:taxon-name>Coretus grandis</tp:taxon-name><comment> (Halaváts); <xref ref-type="bibr" rid="B169">Wenz 1923c</xref>: 1472 [non Dunker in <xref ref-type="bibr" rid="B89">Küster et al. 1850</xref>].</comment></tp:nomenclature-citation><tp:nomenclature-citation><tp:taxon-name>Planorbarius grandis</tp:taxon-name><comment> (Halaváts); <xref ref-type="bibr" rid="B144">Sauerzopf 1953</xref>: 50, pl. 1, figs 3–4 [non Dunker in <xref ref-type="bibr" rid="B89">Küster et al. 1850</xref>].</comment></tp:nomenclature-citation></tp:nomenclature-citation-list></tp:nomenclature><tp:treatment-sec sec-type="Etymology"><title>Etymology.</title><p>In honor of Gyula von Halaváts (Budapest), who greatly contributed to our knowledge of Pannonian mollusks.</p></tp:treatment-sec><tp:treatment-sec sec-type="Type locality"><title>Type locality.</title><p>Balatonfőkajár, Veszprém, Hungary.</p></tp:treatment-sec><tp:treatment-sec sec-type="Age"><title>Age.</title><p>Late Miocene (Late Pannonian, ?Transdanubian sensu <xref ref-type="bibr" rid="B140">Sacchi and Horváth 2002</xref>).</p></tp:treatment-sec><tp:treatment-sec sec-type="Holotype"><title>Holotype.</title><p>Hungarian Geological Institute, Budapest, coll. no. Pl. 121 (<xref ref-type="bibr" rid="B10">Boda 1964</xref>, p. 130).</p></tp:treatment-sec><tp:treatment-sec sec-type="Discussion"><title>Discussion.</title><p>As both taxa were introduced within <italic><tp:taxon-name>Planorbis</tp:taxon-name></italic>, the species described by Halaváts is a primary homonym. Both are today unambiguously assigned to the genus <italic><tp:taxon-name>Planorbarius</tp:taxon-name></italic> (for the Pannonian species see, e.g., <xref ref-type="bibr" rid="B144">Sauerzopf 1953</xref>, <xref ref-type="bibr" rid="B69">Harzhauser and Tempfer 2004</xref>) and are in common usage, making the introduction of a replacement name indispensable. <italic><tp:taxon-name>Planorbis grandis</tp:taxon-name></italic> Dunker in Küster et al., 1850, an extant taxon from SE Europe, is currently ranked as subspecies of <italic><tp:taxon-name>Planorbis corneus</tp:taxon-name></italic> (see Fauna Europaea project, <xref ref-type="bibr" rid="B26">De Jong 2013</xref>).</p></tp:treatment-sec><ref-list><ref id="B169"><mixed-citation xmlns:xlink="http://www.w3.org/1999/xlink" xlink:type="simple"><person-group><name name-style="western"><surname>Wenz</surname><given-names>W</given-names></name></person-group> (<year>1923–1930</year>) Fossilium Catalogus I: Animalia. Gastropoda extramarina tertiaria. W. Junk, Berlin, I: IV: 1069–1420 pp. (1923b), V: 1421–1734 pp. (1923c), VII: 1863–2230 pp. (1926), VIII: 2231–2502 pp. (1928a), IX: 2503–2886 pp. (1929a). <ext-link ext-link-type="uri" xlink:href="http://www.biodiversitylibrary.org/bibliography/61839#/summary" xlink:type="simple">http://www.biodiversitylibrary.org/bibliography/61839#/summary</ext-link> [volumes I–VI]</mixed-citation></ref><ref id="B89"><mixed-citation xmlns:xlink="http://www.w3.org/1999/xlink" xlink:type="simple"><person-group><name name-style="western"><surname>Küster</surname><given-names>HC</given-names></name><name name-style="western"><surname>Dunker</surname><given-names>W</given-names></name><name name-style="western"><surname>Clessin</surname><given-names>S</given-names></name></person-group> (<year>1841–1886</year>) Die Familie der Limnaeidae enthaltend die Genera <italic>Planorbis, Limnaeus, Physa</italic> und <italic>Amphipeplea</italic>. In Abbildungen nach der Natur mit Beschreibungen. – Systematisches Conchylien-Cabinet von Martini und Chemnitz 1 (17a). Bauer &amp; Raspe, Nürnberg, 1–34, 35a, 36a, 35–430 pp. <ext-link ext-link-type="uri" xlink:href="http://www.biodiversitylibrary.org/item/102123#page/7/mode/1up" xlink:type="simple">http://www.biodiversitylibrary.org/item/102123#page/7/mode/1up</ext-link></mixed-citation></ref><ref id="B144"><mixed-citation xmlns:xlink="http://www.w3.org/1999/xlink" xlink:type="simple"><person-group><name name-style="western"><surname>Sauerzopf</surname><given-names>F</given-names></name></person-group> (<year>1953</year>) <article-title>Die Planorbidae aus dem Pannon des Alpenostrandes.</article-title><source>Burgenländische Heimatblätter</source><volume>15</volume>(<issue>2</issue>): <fpage>49</fpage>–<lpage>66</lpage>.</mixed-citation></ref><ref id="B140"><mixed-citation xmlns:xlink="http://www.w3.org/1999/xlink" xlink:type="simple"><person-group><name name-style="western"><surname>Sacchi</surname><given-names>M</given-names></name><name name-style="western"><surname>Horváth</surname><given-names>F</given-names></name></person-group> (<year>2002</year>) <article-title>Towards a new time scale for the Upper Miocene continental series of the Pannonian basin (Central Paratethys).</article-title><source>EGU Stephan Mueller Special Publication Series</source><volume>3</volume>: <fpage>79</fpage>–<lpage>94</lpage>. <ext-link ext-link-type="uri" xlink:href="http://www.stephan-mueller-spec-publ-ser.net/3/79/2002/smsps-3-79-2002.pdf" xlink:type="simple">http://www.stephan-mueller-spec-publ-ser.net/3/79/2002/smsps-3-79-2002.pdf</ext-link></mixed-citation></ref><ref id="B10"><mixed-citation xmlns:xlink="http://www.w3.org/1999/xlink" xlink:type="simple"><person-group><name name-style="western"><surname>Boda</surname><given-names>J</given-names></name></person-group> (<year>1964</year>) <source>Magyarországi ősmaradványtípusok jegyzéke:  ősállakatok [Catalogus originalium fossilium Hungariae:  pars zoologica].</source><publisher-name>Magyar Állami Földtani Intézet</publisher-name>, <publisher-loc>Budapest</publisher-loc>, <size units="page">225 pp</size>.</mixed-citation></ref><ref id="B69"><mixed-citation xmlns:xlink="http://www.w3.org/1999/xlink" xlink:type="simple"><person-group><name name-style="western"><surname>Harzhauser</surname><given-names>M</given-names></name><name name-style="western"><surname>Tempfer</surname><given-names>PM</given-names></name></person-group> (<year>2004</year>) <article-title>Late Pannonian Wetland Ecology of the Vienna Basin based on Molluscs and Lower Vertebrate Assemblages (Late Miocene, MN 9, Austria).</article-title><source>Courier Forschungsinstitut Senckenberg</source><volume>246</volume>: <fpage>55</fpage>–<lpage>68</lpage>.</mixed-citation></ref><ref id="B26"><mixed-citation xmlns:xlink="http://www.w3.org/1999/xlink" xlink:type="simple"><person-group><name name-style="western"><surname>De Jong</surname><given-names>YSDM</given-names></name></person-group> (<role>Ed</role>) (<year>2013</year>) Fauna Europaea version 2.6. Web Service available online at <ext-link ext-link-type="uri" xlink:href="http://www.faunaeur.org" xlink:type="simple">http://www.faunaeur.org</ext-link> [accessed on 11 February 2014]</mixed-citation></ref></ref-list></tp:taxon-treatment>
