# Supplementary material for: Replacement names and nomenclatural comments for problematic species-group names in Europe's Neogene freshwater Gastropoda. Part 2
Source: Zookeys. 2014 Jul 29;(429):13–46. doi: 10.3897/zookeys.429.7420 (PMC4137296; doi:10.3897/zookeys.429.7420)
Supplement: XML Treatment for Segmentina mosbachensis [file zookeys.429.7420-treatment30.xml]

<!DOCTYPE tp:taxon-treatment
  PUBLIC "-//TaxonX//DTD Taxonomic Treatment Publishing DTD v0 20100105//EN" "tax-treatment-NSO.dtd">
<tp:taxon-treatment xmlns:tp="http://www.plazi.org/taxpub"><tp:treatment-meta><mixed-citation publication-type="journal"><person-group><name><surname>Neubauer</surname><given-names>Thomas A.</given-names></name><name><surname>Harzhauser</surname><given-names>Mathias</given-names></name><name><surname>Kroh</surname><given-names>Andreas</given-names></name><name><surname>Elisavet</surname><given-names>Georgopoulou</given-names></name><name><surname>Mandic</surname><given-names>Oleg</given-names></name></person-group><article-title>Replacement names and nomenclatural comments for problematic species-group names in Europe's Neogene freshwater Gastropoda. Part 2</article-title><source>Zookeys</source><day>29</day><month>7</month><year>2014</year><volume>2014</volume><issue>429</issue><fpage>13</fpage><lpage>46</lpage><pub-id pub-id-type="doi">10.3897/zookeys.429.7420</pub-id></mixed-citation></tp:treatment-meta><tp:nomenclature><tp:taxon-name>
                            <tp:taxon-name-part taxon-name-part-type="genus">Segmentina</tp:taxon-name-part>
                            <tp:taxon-name-part taxon-name-part-type="species">mosbachensis</tp:taxon-name-part>
                        </tp:taxon-name><tp:taxon-status xmlns:xlink="http://www.w3.org/1999/xlink" xlink:type="simple">nom. n.</tp:taxon-status><tp:nomenclature-citation-list><tp:nomenclature-citation><tp:taxon-name>Planorbis (Segmentina) micromphalus</tp:taxon-name><comment> Sandberger, 1875: 777, pl. 33, figs 19–19c [non <italic><tp:taxon-name>Planorbis micromphalus</tp:taxon-name></italic> Fuchs, 1870 in <xref ref-type="bibr" rid="B42">Fuchs 1870a</xref>].</comment></tp:nomenclature-citation><tp:nomenclature-citation><tp:taxon-name>Planorbis nitidus</tp:taxon-name><comment> Müll. var. <italic>micromphalus</italic> Sandb.; <xref ref-type="bibr" rid="B139">Rzehak 1888</xref>: 308 [non <xref ref-type="bibr" rid="B42">Fuchs 1870a</xref>].</comment></tp:nomenclature-citation></tp:nomenclature-citation-list></tp:nomenclature><tp:treatment-sec sec-type="Etymology"><title>Etymology.</title><p>Named after the type locality.</p></tp:treatment-sec><tp:treatment-sec sec-type="Type locality"><title>Type locality.</title><p>Mosbach, Hessen, Germany.</p></tp:treatment-sec><tp:treatment-sec sec-type="Age"><title>Age.</title><p>Early Pleistocene.</p></tp:treatment-sec><tp:treatment-sec sec-type="Type material"><title>Type material.</title><p>No storage or types indicated.</p></tp:treatment-sec><tp:treatment-sec sec-type="Discussion"><title>Discussion.</title><p>The species name established by Sandberger is a primary homonym of <!--PageBreak--><italic><tp:taxon-name>Planorbis micromphalus</tp:taxon-name></italic> Fuchs, 1870, although he was apparently aware of the existence of this name (compare <xref ref-type="bibr" rid="B141">Sandberger 1875</xref>, p. 700). Also <xref ref-type="bibr" rid="B96">Lőrenthey (1902</xref>, p. 190) knew about the identical naming and discussed the differences between both taxa, but did not take appropriate steps to clarify this problem. Fuchs' species was first described from the Pannonian of Rădmănești in Romania and has been recombined with <italic><tp:taxon-name>Gyraulus</tp:taxon-name></italic> by <xref ref-type="bibr" rid="B169">Wenz (1923c</xref>, p. 1562; see also <xref ref-type="bibr" rid="B68">Harzhauser et al. 2002</xref>, p. 106).</p></tp:treatment-sec><ref-list><ref id="B42"><mixed-citation xmlns:xlink="http://www.w3.org/1999/xlink" xlink:type="simple"><person-group><name name-style="western"><surname>Fuchs</surname><given-names>T</given-names></name></person-group> (<year>1870a</year>) <article-title>III. Beiträge zur Kenntniss fossiler Binnenfaunen. III. Die Fauna der Congerienschichten von Radmanest im Banate. Jahrbuch der k. k.</article-title><source>geologischen Reichsanstalt</source><volume>20</volume>(<issue>3</issue>): <fpage>343</fpage>–<lpage>364</lpage>. <ext-link ext-link-type="uri" xlink:href="http://opac.geologie.ac.at/wwwopacx/wwwopac.ashx?command=getcontent&amp;server=images&amp;value=JB0203_343_A.pdf" xlink:type="simple">http://opac.geologie.ac.at/wwwopacx/wwwopac.ashx?command=getcontent&amp;server=images&amp;value=JB0203_343_A.pdf</ext-link></mixed-citation></ref><ref id="B139"><mixed-citation xmlns:xlink="http://www.w3.org/1999/xlink" xlink:type="simple"><person-group><name name-style="western"><surname>Rzehak</surname><given-names>A</given-names></name></person-group> (<year>1888</year>) <article-title>Neue Conchylien aus dem mährischen Pleistocän. Verhandlungen der k. k.</article-title><source>geologischen Reichsanstalt</source><volume>1888</volume>(<issue>16</issue>): <fpage>307</fpage>–<lpage>308</lpage>. <ext-link ext-link-type="uri" xlink:href="http://www.biodiversitylibrary.org/item/120929#page/715/mode/1up" xlink:type="simple">http://www.biodiversitylibrary.org/item/120929#page/715/mode/1up</ext-link></mixed-citation></ref><ref id="B141"><mixed-citation xmlns:xlink="http://www.w3.org/1999/xlink" xlink:type="simple"><person-group><name name-style="western"><surname>Sandberger</surname><given-names>CLF</given-names></name></person-group> (<year>1870–1875</year>) Die Land- und Süßwasser-Conchylien der Vorwelt. C. W. Kreidel, Wiesbaden, livr. 1–3: 1–96 pp. (1870); livr. 4–5: 97–160 pp. (1871); livr. 6–8: 161–256 pp. (1872); livr. 9–10: 257–352 pp. (1873); livr. 11: 353–1000 pp. (1875).</mixed-citation></ref><ref id="B96"><mixed-citation xmlns:xlink="http://www.w3.org/1999/xlink" xlink:type="simple"><person-group><name name-style="western"><surname>Lőrenthey</surname><given-names>E</given-names></name></person-group> (<year>1902</year>) <article-title>Die Pannonische Fauna von Budapest.</article-title><source>Palaeontographica</source><volume>48</volume>: <fpage>137</fpage>–<lpage>256</lpage>. <ext-link ext-link-type="uri" xlink:href="http://www.biodiversitylibrary.org/item/103637#page/157/mode/1up" xlink:type="simple">http://www.biodiversitylibrary.org/item/103637#page/157/mode/1up</ext-link></mixed-citation></ref><ref id="B169"><mixed-citation xmlns:xlink="http://www.w3.org/1999/xlink" xlink:type="simple"><person-group><name name-style="western"><surname>Wenz</surname><given-names>W</given-names></name></person-group> (<year>1923–1930</year>) Fossilium Catalogus I: Animalia. Gastropoda extramarina tertiaria. W. Junk, Berlin, I: IV: 1069–1420 pp. (1923b), V: 1421–1734 pp. (1923c), VII: 1863–2230 pp. (1926), VIII: 2231–2502 pp. (1928a), IX: 2503–2886 pp. (1929a). <ext-link ext-link-type="uri" xlink:href="http://www.biodiversitylibrary.org/bibliography/61839#/summary" xlink:type="simple">http://www.biodiversitylibrary.org/bibliography/61839#/summary</ext-link> [volumes I–VI]</mixed-citation></ref><ref id="B68"><mixed-citation xmlns:xlink="http://www.w3.org/1999/xlink" xlink:type="simple"><person-group><name name-style="western"><surname>Harzhauser</surname><given-names>M</given-names></name><name name-style="western"><surname>Kowalke</surname><given-names>T</given-names></name><name name-style="western"><surname>Mandic</surname><given-names>O</given-names></name></person-group> (<year>2002</year>) Late Miocene (Pannonian) Gastropods of Lake Pannon with Special Emphasis on Early Ontogenetic Development. Annalen des Naturhistorischen Museums in Wien 103A: 75–141. <ext-link ext-link-type="uri" xlink:href="http://verlag.nhm-wien.ac.at/pdfs/103A_075141_Harzhauser.pdf" xlink:type="simple">http://verlag.nhm-wien.ac.at/pdfs/103A_075141_Harzhauser.pdf</ext-link></mixed-citation></ref></ref-list></tp:taxon-treatment>
