# Supplementary material for: Replacement names and nomenclatural comments for problematic species-group names in Europe's Neogene freshwater Gastropoda. Part 2
Source: Zookeys. 2014 Jul 29;(429):13–46. doi: 10.3897/zookeys.429.7420 (PMC4137296; doi:10.3897/zookeys.429.7420)
Supplement: XML Treatment for Viviparus lomejkoi brevis [file zookeys.429.7420-treatment31.xml]

<!DOCTYPE tp:taxon-treatment
  PUBLIC "-//TaxonX//DTD Taxonomic Treatment Publishing DTD v0 20100105//EN" "tax-treatment-NSO.dtd">
<tp:taxon-treatment xmlns:tp="http://www.plazi.org/taxpub"><tp:treatment-meta><mixed-citation publication-type="journal"><person-group><name><surname>Neubauer</surname><given-names>Thomas A.</given-names></name><name><surname>Harzhauser</surname><given-names>Mathias</given-names></name><name><surname>Kroh</surname><given-names>Andreas</given-names></name><name><surname>Elisavet</surname><given-names>Georgopoulou</given-names></name><name><surname>Mandic</surname><given-names>Oleg</given-names></name></person-group><article-title>Replacement names and nomenclatural comments for problematic species-group names in Europe's Neogene freshwater Gastropoda. Part 2</article-title><source>Zookeys</source><day>29</day><month>7</month><year>2014</year><volume>2014</volume><issue>429</issue><fpage>13</fpage><lpage>46</lpage><pub-id pub-id-type="doi">10.3897/zookeys.429.7420</pub-id></mixed-citation></tp:treatment-meta><tp:nomenclature><tp:taxon-name>
                            <tp:taxon-name-part taxon-name-part-type="genus">Viviparus</tp:taxon-name-part>
                            <tp:taxon-name-part taxon-name-part-type="species">lomejkoi</tp:taxon-name-part>
                            <tp:taxon-name-part taxon-name-part-type="subspecies">brevis</tp:taxon-name-part>
                        </tp:taxon-name><tp:taxon-authority>Popović, 1970 non (Tournouër, 1876)</tp:taxon-authority><tp:nomenclature-citation-list><tp:nomenclature-citation><tp:taxon-name>Viviparus (Viviparus) lomejkoi brevis</tp:taxon-name><comment> Popović, 1970: 318, figs 1: 7, 7a, 8 [non <italic><tp:taxon-name>Paludina (Vivipara) brusinai brevis</tp:taxon-name></italic> Tournouër, 1876].</comment></tp:nomenclature-citation></tp:nomenclature-citation-list></tp:nomenclature><tp:treatment-sec sec-type="Type locality"><title>Type locality.</title><p>Gjurakovc (= Đurakovac), Kosovo.</p></tp:treatment-sec><tp:treatment-sec sec-type="Age"><title>Age.</title><p>Late Pliocene to Early Pleistocene (= "Levantin").</p></tp:treatment-sec><tp:treatment-sec sec-type="Holotype"><title>Holotype.</title><p>Collection de l'Institut de recherches géologiques et géophysiques de Belgrade, no number indicated.</p></tp:treatment-sec><tp:treatment-sec sec-type="Discussion"><title>Discussion.</title><p><xref ref-type="bibr" rid="B158">Tournouër (1876)</xref> introduced <italic><tp:taxon-name>Paludina</tp:taxon-name> (Vivipara) Brusinai</italic> var. <italic>brevis</italic> from the Early Pleistocene of Kos Island. Both genus-group names stated by <xref ref-type="bibr" rid="B158">Tournouër (1876)</xref> are, however, invalid. <italic><tp:taxon-name>Paludina</tp:taxon-name></italic> Férussac, 1812 is a junior objective synonym of <italic><tp:taxon-name>Viviparus</tp:taxon-name></italic> Montfort, 1810 (<xref ref-type="bibr" rid="B77">ICZN 1959</xref>, Op. 573) and <italic><tp:taxon-name>Vivipara</tp:taxon-name></italic> represents an incorrect subsequent spelling (<xref ref-type="bibr" rid="B102">Melville and Smith 1987</xref>, p. 185). The species-group name <italic>brevis</italic> in combination with <italic><tp:taxon-name>Viviparus</tp:taxon-name></italic> as introduced by <xref ref-type="bibr" rid="B135">Popović (1970)</xref> is therefore a homonym of <italic><tp:taxon-name>Viviparus brevis</tp:taxon-name></italic> (Tournouër, 1876). The latter taxon was elevated to species level by <xref ref-type="bibr" rid="B181">Willmann (1977)</xref>; for thorough description, synonymy list, and discussion see <xref ref-type="bibr" rid="B182">Willmann (1981</xref>, p. 151).</p><p>Still we refrain from introducing a replacement name, because the taxonomic status of this subspecies is highly doubtful. It greatly resembles the nominal species <!--PageBreak--><italic><tp:taxon-name>Viviparus lomejkoi</tp:taxon-name></italic> Pavlović, 1932 from Crmljan and Orahovac (like the type locality Gjurakovc in the Metohia Basin). The only difference is the stronger degree of whorl stepping, which is not documented by Pavlović's original description and illustrations. This is regarded to fall into intraspecific variability, why we suggest synonymizing <italic><tp:taxon-name>Viviparus lomejkoi brevis</tp:taxon-name></italic> with <italic><tp:taxon-name>Viviparus lomejkoi</tp:taxon-name></italic>. If, however, another author keeps both forms separate, a replacement name has to be introduced.</p></tp:treatment-sec><ref-list><ref id="B158"><mixed-citation xmlns:xlink="http://www.w3.org/1999/xlink" xlink:type="simple"><person-group><name name-style="western"><surname>Tournouër</surname><given-names>R</given-names></name></person-group> (<year>1876</year>) <article-title>Étude sur les fossiles tertiaires recueillis par M. Gorceix dans l'île de Cos, en 1873.</article-title><source>Annales scientifiques de l'École normale supérieure</source><volume>5</volume>: <fpage>445</fpage>–<lpage>475</lpage>.</mixed-citation></ref><ref id="B77"><mixed-citation xmlns:xlink="http://www.w3.org/1999/xlink" xlink:type="simple"><person-group><name name-style="western"><surname>ICZN</surname><given-names/></name></person-group> (<year>1959</year>) <article-title>Opinion 573. Determination under the plenary powers of a lectotype for the nominal species <italic>Helix vivipara</italic> Linnaeus, 1758, and addition to the official lists of the generic name <italic>Viviparus</italic> Montfort, 1810, and the family-group name Viviparidae Gray, 1847 (Class Gastropoda).</article-title><source>Bulletin of Zoological Nomenclature</source><volume>17</volume>: <fpage>117</fpage>–<lpage>131</lpage>. <ext-link ext-link-type="uri" xlink:href="http://biodiversityheritagelibrary.org/item/44459#page/139/mode/1up" xlink:type="simple">http://biodiversityheritagelibrary.org/item/44459#page/139/mode/1up</ext-link></mixed-citation></ref><ref id="B102"><mixed-citation xmlns:xlink="http://www.w3.org/1999/xlink" xlink:type="simple"><person-group><name name-style="western"><surname>Melville</surname><given-names>RV</given-names></name><name name-style="western"><surname>Smith</surname><given-names>JDD</given-names></name></person-group> (<role>Eds</role>) (<year>1987</year>) <source>Official lists and indexes of names and works in zoology.</source><publisher-name>The International Trust for Zoological Nomenclature</publisher-name>, <publisher-loc>London</publisher-loc>, <size units="page">366 pp</size>. <ext-link ext-link-type="uri" xlink:href="http://biodiversityheritagelibrary.org/item/20019#page/5/mode/1up" xlink:type="simple">http://biodiversityheritagelibrary.org/item/20019#page/5/mode/1up</ext-link></mixed-citation></ref><ref id="B135"><mixed-citation xmlns:xlink="http://www.w3.org/1999/xlink" xlink:type="simple"><person-group><name name-style="western"><surname>Popović</surname><given-names>R</given-names></name></person-group> (<year>1970</year>) <article-title>Nouveaux représentants du genre de gastéropodes <italic>Viviparus</italic> des sédiments levantins du bassin de Metohja.</article-title><source>Bulletin scientifique, Section A</source><volume>15</volume>(<issue>9–10</issue>): <fpage>317</fpage>–<lpage>319</lpage>.</mixed-citation></ref><ref id="B181"><mixed-citation xmlns:xlink="http://www.w3.org/1999/xlink" xlink:type="simple"><person-group><name name-style="western"><surname>Willmann</surname><given-names>R</given-names></name></person-group> (<year>1977</year>) <article-title>Biostratigraphie mit limnischen Mollusken am Beispiel des Neogens von Kos (Griechenland).</article-title><source>Meyniana</source><volume>29</volume>: <fpage>71</fpage>–<lpage>79</lpage>.</mixed-citation></ref><ref id="B182"><mixed-citation xmlns:xlink="http://www.w3.org/1999/xlink" xlink:type="simple"><person-group><name name-style="western"><surname>Willmann</surname><given-names>R</given-names></name></person-group> (<year>1981</year>) <article-title>Evolution, Systematik und stratigraphische Bedeutung der neogenen Süßwassergastropoden von Rhodos und Kos/Ägäis. Palaeontographica Abt.</article-title><source>A</source><volume>174</volume>: <fpage>10</fpage>–<lpage>235</lpage>.</mixed-citation></ref></ref-list></tp:taxon-treatment>
