# Supplementary material for: Replacement names and nomenclatural comments for problematic species-group names in Europe's Neogene freshwater Gastropoda. Part 2
Source: Zookeys. 2014 Jul 29;(429):13–46. doi: 10.3897/zookeys.429.7420 (PMC4137296; doi:10.3897/zookeys.429.7420)
Supplement: XML Treatment for Viviparus berbestiensis grandis [file zookeys.429.7420-treatment32.xml]

<!DOCTYPE tp:taxon-treatment
  PUBLIC "-//TaxonX//DTD Taxonomic Treatment Publishing DTD v0 20100105//EN" "tax-treatment-NSO.dtd">
<tp:taxon-treatment xmlns:tp="http://www.plazi.org/taxpub"><tp:treatment-meta><mixed-citation publication-type="journal"><person-group><name><surname>Neubauer</surname><given-names>Thomas A.</given-names></name><name><surname>Harzhauser</surname><given-names>Mathias</given-names></name><name><surname>Kroh</surname><given-names>Andreas</given-names></name><name><surname>Elisavet</surname><given-names>Georgopoulou</given-names></name><name><surname>Mandic</surname><given-names>Oleg</given-names></name></person-group><article-title>Replacement names and nomenclatural comments for problematic species-group names in Europe's Neogene freshwater Gastropoda. Part 2</article-title><source>Zookeys</source><day>29</day><month>7</month><year>2014</year><volume>2014</volume><issue>429</issue><fpage>13</fpage><lpage>46</lpage><pub-id pub-id-type="doi">10.3897/zookeys.429.7420</pub-id></mixed-citation></tp:treatment-meta><tp:nomenclature><tp:taxon-name>
                            <tp:taxon-name-part taxon-name-part-type="genus">Viviparus</tp:taxon-name-part>
                            <tp:taxon-name-part taxon-name-part-type="species">berbestiensis</tp:taxon-name-part>
                            <tp:taxon-name-part taxon-name-part-type="subspecies">grandis</tp:taxon-name-part>
                        </tp:taxon-name><tp:taxon-authority>Lubenescu &amp; Zazuleac, 1985 non Neumayr in Herbich and Neumayr 1875</tp:taxon-authority><tp:nomenclature-citation-list><tp:nomenclature-citation><tp:taxon-name>Viviparus berbestiensis grandis</tp:taxon-name><comment> Lubenescu &amp; Zazuleac 1985: 109, pl. 28, figs 15–17, pl. 29, fig. 12 [non <italic><tp:taxon-name>Vivipara grandis</tp:taxon-name></italic> Neumayr in <xref ref-type="bibr" rid="B71">Herbich and Neumayr 1875</xref>].</comment></tp:nomenclature-citation><tp:nomenclature-citation><tp:taxon-name>Viviparus cucestiensis grandis</tp:taxon-name><comment> Lubenescu; <xref ref-type="bibr" rid="B123">Papaianopol and Marinescu 1995</xref>, pl. 44, fig. 5 [non Neumayr in <xref ref-type="bibr" rid="B71">Herbich and Neumayr 1875</xref>].</comment></tp:nomenclature-citation></tp:nomenclature-citation-list></tp:nomenclature><tp:treatment-sec sec-type="Type locality"><title>Type locality.</title><p>Puilor Valley, Buzău, Romania.</p></tp:treatment-sec><tp:treatment-sec sec-type="Age"><title>Age.</title><p>Early Pliocene (Late Dacian, Parscovian).</p></tp:treatment-sec><tp:treatment-sec sec-type="Holotype"><title>Holotype.</title><p>Institut de Géologie et Géophysique, Bucharest, coll. no. 17055.</p></tp:treatment-sec><tp:treatment-sec sec-type="Discussion"><title>Discussion.</title><p><italic><tp:taxon-name>Vivipara</tp:taxon-name></italic>, as given by Neumayr in <xref ref-type="bibr" rid="B71">Herbich and Neumayr (1875</xref>, p. 413) and many other authors of this time, is an incorrect subsequent spelling of <italic><tp:taxon-name>Viviparus</tp:taxon-name></italic> Montfort, 1810 (<xref ref-type="bibr" rid="B102">Melville and Smith 1987</xref>, p. 185). The species-group name <italic>grandis</italic> in combination with <italic><tp:taxon-name>Viviparus</tp:taxon-name></italic>, as introduced for a new species by <xref ref-type="bibr" rid="B98">Lubenescu and Zazuleac (1985)</xref>, therefore is a primary homonym of <italic><tp:taxon-name>Viviparus grandis</tp:taxon-name></italic> (Neumayr in <xref ref-type="bibr" rid="B71">Herbich and Neumayr 1875</xref>) and would require a replacement name (see also <xref ref-type="bibr" rid="B169">Wenz 1928a</xref>, p. 2323). We refrain from introducing a nomen novum because of the highly doubtful taxonomic status of this subspecies. The only criterion for <xref ref-type="bibr" rid="B98">Lubenescu and Zazuleac (1985</xref>, p. 110) to separate this form from the nominal species was the additional whorl and thus bigger size (therefore the name <italic>grandis</italic>). Apart from that it completely corresponds to <italic><tp:taxon-name>Viviparus berbestiensis</tp:taxon-name></italic> Lubenescu and Zazuleac, 1985. Consequently, we regard <italic><tp:taxon-name>Viviparus berbestiensis grandis</tp:taxon-name></italic> as junior synonym of <italic><tp:taxon-name>Viviparus berbestiensis</tp:taxon-name></italic>.</p><p><xref ref-type="bibr" rid="B123">Papaianopol and Marinescu (1995)</xref> ranked <italic><tp:taxon-name>Viviparus berbestiensis grandis</tp:taxon-name></italic> as subspecies of <italic><tp:taxon-name>Viviparus cucestiensis</tp:taxon-name></italic> Lubenescu &amp; Zazuleac 1985, but without explanation and only in the figure captions. Here we follow the original authors to avoid additional confusion.</p></tp:treatment-sec><ref-list><ref id="B71"><mixed-citation xmlns:xlink="http://www.w3.org/1999/xlink" xlink:type="simple"><person-group><name name-style="western"><surname>Herbich</surname><given-names>F</given-names></name><name name-style="western"><surname>Neumayr</surname><given-names>M</given-names></name></person-group> (<year>1875</year>) <article-title>Beiträge zur Kenntnis fossiler Binnenfaunen. VII. Die Süsswasserablagerungen im südöstlichen Siebenbürgen. Jahrbuch der k. k.</article-title><source>geologischen Reichsanstalt</source><volume>25</volume>: <fpage>401</fpage>–<lpage>431</lpage>. <ext-link ext-link-type="uri" xlink:href="http://opac.geologie.ac.at/wwwopacx/wwwopac.ashx?command=getcontent&amp;server=images&amp;value=JB0254_401_A.pdf" xlink:type="simple">http://opac.geologie.ac.at/wwwopacx/wwwopac.ashx?command=getcontent&amp;server=images&amp;value=JB0254_401_A.pdf</ext-link></mixed-citation></ref><ref id="B123"><mixed-citation xmlns:xlink="http://www.w3.org/1999/xlink" xlink:type="simple"><person-group><name name-style="western"><surname>Papaianopol</surname><given-names>I</given-names></name><name name-style="western"><surname>Marinescu</surname><given-names>F</given-names></name></person-group> (<year>1995</year>) <article-title>Faune de mollusques daciens du Bassin Dacique.</article-title> In: <person-group><name name-style="western"><surname>Marinescu</surname><given-names>F</given-names></name><name name-style="western"><surname>Papaianopol</surname><given-names>I</given-names></name></person-group> (<role>Eds</role>) <issue-title>Chronostratigraphie und Neostratotypen.</issue-title><source>Neogen der Zentrale Paratethys, Bd. IX, Pl1. Dacien. Editura Academiei Române, București</source>,  <fpage>130</fpage>–<lpage>267</lpage>.</mixed-citation></ref><ref id="B102"><mixed-citation xmlns:xlink="http://www.w3.org/1999/xlink" xlink:type="simple"><person-group><name name-style="western"><surname>Melville</surname><given-names>RV</given-names></name><name name-style="western"><surname>Smith</surname><given-names>JDD</given-names></name></person-group> (<role>Eds</role>) (<year>1987</year>) <source>Official lists and indexes of names and works in zoology.</source><publisher-name>The International Trust for Zoological Nomenclature</publisher-name>, <publisher-loc>London</publisher-loc>, <size units="page">366 pp</size>. <ext-link ext-link-type="uri" xlink:href="http://biodiversityheritagelibrary.org/item/20019#page/5/mode/1up" xlink:type="simple">http://biodiversityheritagelibrary.org/item/20019#page/5/mode/1up</ext-link></mixed-citation></ref><ref id="B98"><mixed-citation xmlns:xlink="http://www.w3.org/1999/xlink" xlink:type="simple"><person-group><name name-style="western"><surname>Lubenescu</surname><given-names>V</given-names></name><name name-style="western"><surname>Zazuleac</surname><given-names>D</given-names></name></person-group> (<year>1985</year>) <article-title>Les Viviparidés du Néogène supérieur du Bassin Dacique.</article-title><source>Mémoires - L'Institut de Géologie et de Géophysique</source><volume>32</volume>: <fpage>77</fpage>–<lpage>136</lpage>.</mixed-citation></ref><ref id="B169"><mixed-citation xmlns:xlink="http://www.w3.org/1999/xlink" xlink:type="simple"><person-group><name name-style="western"><surname>Wenz</surname><given-names>W</given-names></name></person-group> (<year>1923–1930</year>) Fossilium Catalogus I: Animalia. Gastropoda extramarina tertiaria. W. Junk, Berlin, I: IV: 1069–1420 pp. (1923b), V: 1421–1734 pp. (1923c), VII: 1863–2230 pp. (1926), VIII: 2231–2502 pp. (1928a), IX: 2503–2886 pp. (1929a). <ext-link ext-link-type="uri" xlink:href="http://www.biodiversitylibrary.org/bibliography/61839#/summary" xlink:type="simple">http://www.biodiversitylibrary.org/bibliography/61839#/summary</ext-link> [volumes I–VI]</mixed-citation></ref></ref-list></tp:taxon-treatment>
