# Supplementary material for: Replacement names and nomenclatural comments for problematic species-group names in Europe's Neogene freshwater Gastropoda. Part 2
Source: Zookeys. 2014 Jul 29;(429):13–46. doi: 10.3897/zookeys.429.7420 (PMC4137296; doi:10.3897/zookeys.429.7420)
Supplement: XML Treatment for Melanopsis pygmaea inflata [file zookeys.429.7420-treatment33.xml]

<!DOCTYPE tp:taxon-treatment
  PUBLIC "-//TaxonX//DTD Taxonomic Treatment Publishing DTD v0 20100105//EN" "tax-treatment-NSO.dtd">
<tp:taxon-treatment xmlns:tp="http://www.plazi.org/taxpub"><tp:treatment-meta><mixed-citation publication-type="journal"><person-group><name><surname>Neubauer</surname><given-names>Thomas A.</given-names></name><name><surname>Harzhauser</surname><given-names>Mathias</given-names></name><name><surname>Kroh</surname><given-names>Andreas</given-names></name><name><surname>Elisavet</surname><given-names>Georgopoulou</given-names></name><name><surname>Mandic</surname><given-names>Oleg</given-names></name></person-group><article-title>Replacement names and nomenclatural comments for problematic species-group names in Europe's Neogene freshwater Gastropoda. Part 2</article-title><source>Zookeys</source><day>29</day><month>7</month><year>2014</year><volume>2014</volume><issue>429</issue><fpage>13</fpage><lpage>46</lpage><pub-id pub-id-type="doi">10.3897/zookeys.429.7420</pub-id></mixed-citation></tp:treatment-meta><tp:nomenclature><tp:taxon-name>
                            <tp:taxon-name-part taxon-name-part-type="genus">Melanopsis</tp:taxon-name-part>
                            <tp:taxon-name-part taxon-name-part-type="species">pygmaea</tp:taxon-name-part>
                            <tp:taxon-name-part taxon-name-part-type="subspecies">inflata</tp:taxon-name-part>
                        </tp:taxon-name><tp:taxon-authority>Sauerzopf, 1952 non Handmann, 1882</tp:taxon-authority><tp:nomenclature-citation-list><tp:nomenclature-citation><tp:taxon-name>Melanopsis pygmaea inflata</tp:taxon-name><comment> Sauerzopf, 1952: 13, pl. 2, fig. 4 [non <italic><tp:taxon-name>Melanopsis pygmaea inflata</tp:taxon-name></italic> Handmann, 1882].</comment></tp:nomenclature-citation><!--PageBreak--></tp:nomenclature-citation-list></tp:nomenclature><tp:treatment-sec sec-type="Type locality"><title>Type locality.</title><p>No locus typicus given; occurs in Stegersbach, Litzelsdorf, Olbendorf, and Oberdorf in the Styrian Basin, Austria.</p></tp:treatment-sec><tp:treatment-sec sec-type="Age"><title>Age.</title><p>Late Miocene (Pannonian, Serbian, biozones E–F).</p></tp:treatment-sec><tp:treatment-sec sec-type="Type material"><title>Type material.</title><p>No storage or types indicated (material derived from Sauerzopf's private collections).</p></tp:treatment-sec><tp:treatment-sec sec-type="Discussion"><title>Discussion.</title><p>There are several issues with the name <italic><tp:taxon-name>Melanopsis inflata</tp:taxon-name></italic>. First, the name introduced by Sauerzopf definitely constitutes a primary homonym of <italic><tp:taxon-name>Melanopsis pygmaea inflata</tp:taxon-name></italic> Handmann, 1882. <xref ref-type="bibr" rid="B143">Sauerzopf (1952)</xref> explicitly introduced it as new taxon, although the combination is identical to that established by Handmann. Both taxa were obviously erected for different morphologies: while Sauerzopf's form is elongated conical, Handmann's subspecies is rather globular. Handmann's taxon is meanwhile considered as junior synonym of <italic><tp:taxon-name>Melanopsis pygmaea</tp:taxon-name></italic> Hörnes, 1856 (<xref ref-type="bibr" rid="B169">Wenz 1929a</xref>, p. 2813). <italic><tp:taxon-name>Melanopsis pygmaea inflata</tp:taxon-name></italic> Sauerzopf, 1952, in turn, highly resembles <italic><tp:taxon-name>Melanopsis fuchsi</tp:taxon-name></italic> Handmann, 1882 concerning its size, the regular conical outline and the slightly inflated last whorl. Exactly these last two criteria were for both authors the reason to separate their forms from <italic><tp:taxon-name>Melanopsis pygmaea</tp:taxon-name></italic> (see <xref ref-type="bibr" rid="B64">Handmann 1887</xref>, p. 13; <xref ref-type="bibr" rid="B143">Sauerzopf 1952</xref>, p. 13). Therefore we consider both synonymous and refrain from introducing a replacement name.</p><p>The second problem regards the availability of <italic><tp:taxon-name>Melanopsis inflata</tp:taxon-name></italic> Handmann, 1882. This name was already introduced as subordinate taxon by <xref ref-type="bibr" rid="B34">Férussac (1823)</xref> within <italic><tp:taxon-name>Melanopsis buccinoidea</tp:taxon-name></italic>. Whether it is available as species-group name, however, cannot easily be determined, given the chaotic system in Férussac's work (see also discussion of <italic><tp:taxon-name>Melanopsis elongata</tp:taxon-name></italic> below) and the fact that it is not found to be used as species-group name attributed to Férussac in the literature, which would have made it available via <xref ref-type="bibr" rid="B78">ICZN 1999</xref>, Article 45.6.4.1. If Férussac's name is accepted as species-group name, Handmann's taxon would become a primary homonym. Since this is apparently not the case and Handmann's subspecies was synonymized anyway, the introduction of a replacement name would be inexpedient.</p></tp:treatment-sec><ref-list><ref id="B143"><mixed-citation xmlns:xlink="http://www.w3.org/1999/xlink" xlink:type="simple"><person-group><name name-style="western"><surname>Sauerzopf</surname><given-names>F</given-names></name></person-group> (<year>1952</year>) <article-title>Beitrag zur Entwicklungsgeschichte des südburgenländischen Pannons.</article-title><source>Burgenländische Heimatblätter</source><volume>14</volume>(<issue>1</issue>): <fpage>1</fpage>–<lpage>16</lpage>.</mixed-citation></ref><ref id="B169"><mixed-citation xmlns:xlink="http://www.w3.org/1999/xlink" xlink:type="simple"><person-group><name name-style="western"><surname>Wenz</surname><given-names>W</given-names></name></person-group> (<year>1923–1930</year>) Fossilium Catalogus I: Animalia. Gastropoda extramarina tertiaria. W. Junk, Berlin, I: IV: 1069–1420 pp. (1923b), V: 1421–1734 pp. (1923c), VII: 1863–2230 pp. (1926), VIII: 2231–2502 pp. (1928a), IX: 2503–2886 pp. (1929a). <ext-link ext-link-type="uri" xlink:href="http://www.biodiversitylibrary.org/bibliography/61839#/summary" xlink:type="simple">http://www.biodiversitylibrary.org/bibliography/61839#/summary</ext-link> [volumes I–VI]</mixed-citation></ref><ref id="B64"><mixed-citation xmlns:xlink="http://www.w3.org/1999/xlink" xlink:type="simple"><person-group><name name-style="western"><surname>Handmann</surname><given-names>R</given-names></name></person-group> (<year>1887</year>) <source>Die fossile Conchylienfauna von Leobersdorf im Tertiärbecken von Wien.</source><publisher-name>Aschendorff</publisher-name>, <publisher-loc>Münster</publisher-loc>, <size units="page">47 pp</size>. <ext-link ext-link-type="uri" xlink:href="http://sammlungen.ulb.uni-muenster.de/hd/content/pageview/2023144" xlink:type="simple">http://sammlungen.ulb.uni-muenster.de/hd/content/pageview/2023144</ext-link></mixed-citation></ref><ref id="B34"><mixed-citation xmlns:xlink="http://www.w3.org/1999/xlink" xlink:type="simple"><person-group><name name-style="western"><surname>Férussac</surname><given-names>AEJPJF d'Audebard de</given-names></name></person-group> (<year>1823</year>) <article-title>Monographie des espèces vivantes et fossiles du genre mélanopside, <italic>Melanopsis</italic>, et observations géologiques à leur sujet.</article-title><source>Mémoires de la Société d'Histoire Naturelle de Paris</source><volume>1</volume>: <fpage>132</fpage>–<lpage>164</lpage>. <ext-link ext-link-type="uri" xlink:href="http://www.biodiversitylibrary.org/item/23445#page/148/mode/1up" xlink:type="simple">http://www.biodiversitylibrary.org/item/23445#page/148/mode/1up</ext-link></mixed-citation></ref><ref id="B78"><mixed-citation xmlns:xlink="http://www.w3.org/1999/xlink" xlink:type="simple"><person-group><name name-style="western"><surname>ICZN</surname><given-names/></name></person-group> (<year>1999</year>) <source>International Code of Zoological Nomenclature.</source><publisher-name>International Trust for Zoological Nomenclature</publisher-name>, <publisher-loc>London</publisher-loc>, <size units="page">306 pp</size>. Online available from <ext-link ext-link-type="uri" xlink:href="http://www.nhm.ac.uk/hosted-sites/iczn/code/index.jsp" xlink:type="simple">http://www.nhm.ac.uk/hosted-sites/iczn/code/index.jsp</ext-link></mixed-citation></ref></ref-list></tp:taxon-treatment>
