# Supplementary material for: Replacement names and nomenclatural comments for problematic species-group names in Europe's Neogene freshwater Gastropoda. Part 2
Source: Zookeys. 2014 Jul 29;(429):13–46. doi: 10.3897/zookeys.429.7420 (PMC4137296; doi:10.3897/zookeys.429.7420)
Supplement: XML Treatment for Melanopsis citharella elongata [file zookeys.429.7420-treatment34.xml]

<!DOCTYPE tp:taxon-treatment
  PUBLIC "-//TaxonX//DTD Taxonomic Treatment Publishing DTD v0 20100105//EN" "tax-treatment-NSO.dtd">
<tp:taxon-treatment xmlns:tp="http://www.plazi.org/taxpub"><tp:treatment-meta><mixed-citation publication-type="journal"><person-group><name><surname>Neubauer</surname><given-names>Thomas A.</given-names></name><name><surname>Harzhauser</surname><given-names>Mathias</given-names></name><name><surname>Kroh</surname><given-names>Andreas</given-names></name><name><surname>Elisavet</surname><given-names>Georgopoulou</given-names></name><name><surname>Mandic</surname><given-names>Oleg</given-names></name></person-group><article-title>Replacement names and nomenclatural comments for problematic species-group names in Europe's Neogene freshwater Gastropoda. Part 2</article-title><source>Zookeys</source><day>29</day><month>7</month><year>2014</year><volume>2014</volume><issue>429</issue><fpage>13</fpage><lpage>46</lpage><pub-id pub-id-type="doi">10.3897/zookeys.429.7420</pub-id></mixed-citation></tp:treatment-meta><tp:nomenclature><tp:taxon-name>
                            <tp:taxon-name-part taxon-name-part-type="genus">Melanopsis</tp:taxon-name-part>
                            <tp:taxon-name-part taxon-name-part-type="species">citharella</tp:taxon-name-part>
                            <tp:taxon-name-part taxon-name-part-type="subspecies">elongata</tp:taxon-name-part>
                        </tp:taxon-name><tp:taxon-authority>Locard, 1893 non Férussac, 1823</tp:taxon-authority><tp:nomenclature-citation-list><tp:nomenclature-citation><tp:taxon-name>Melanopsis citharella</tp:taxon-name><comment> var. <italic>elongata</italic> Locard, 1893: 178, pl. 9, fig. 17 [non <italic><tp:taxon-name>Melanopsis elongata</tp:taxon-name></italic> Férussac, 1823].</comment></tp:nomenclature-citation><tp:nomenclature-citation><tp:taxon-name>Melanopsis citharella elongata</tp:taxon-name><comment> Locard; <xref ref-type="bibr" rid="B169">Wenz 1929a</xref>: 2693 [non <xref ref-type="bibr" rid="B34">Férussac 1823</xref>].</comment></tp:nomenclature-citation></tp:nomenclature-citation-list></tp:nomenclature><tp:treatment-sec sec-type="Type locality"><title>Type locality.</title><p>Ueken, Aargau, Switzerland.</p></tp:treatment-sec><tp:treatment-sec sec-type="Age"><title>Age.</title><p>Middle to Late Burdigalian ("Helvetian").</p></tp:treatment-sec><tp:treatment-sec sec-type="Type material"><title>Type material.</title><p>Paleontological Institute and Museum, University of Zurich, no number indicated.</p></tp:treatment-sec><tp:treatment-sec sec-type="Discussion"><title>Discussion.</title><p>Unlike the case of <!--PageBreak--><italic><tp:taxon-name>Melanopsis narzolina elongata</tp:taxon-name></italic> Locard, 1878, this taxon was not synonymized by <xref ref-type="bibr" rid="B169">Wenz (1929a</xref>, p. 2693). Despite separating it from <italic><tp:taxon-name>Melanopsis citharella</tp:taxon-name></italic>, Wenz noted that this form is probably indistinguishable from the nominal species. After review of Locard's description and illustrations we fully agree with Wenz, and draw the taxonomic conclusion to synonymize <italic><tp:taxon-name>Melanopsis citharella elongata</tp:taxon-name></italic> with <italic><tp:taxon-name>Melanopsis citharella</tp:taxon-name></italic>. Hence, although it is a primary homonym, we avoid introducing another superfluous name.</p></tp:treatment-sec><ref-list><ref id="B169"><mixed-citation xmlns:xlink="http://www.w3.org/1999/xlink" xlink:type="simple"><person-group><name name-style="western"><surname>Wenz</surname><given-names>W</given-names></name></person-group> (<year>1923–1930</year>) Fossilium Catalogus I: Animalia. Gastropoda extramarina tertiaria. W. Junk, Berlin, I: IV: 1069–1420 pp. (1923b), V: 1421–1734 pp. (1923c), VII: 1863–2230 pp. (1926), VIII: 2231–2502 pp. (1928a), IX: 2503–2886 pp. (1929a). <ext-link ext-link-type="uri" xlink:href="http://www.biodiversitylibrary.org/bibliography/61839#/summary" xlink:type="simple">http://www.biodiversitylibrary.org/bibliography/61839#/summary</ext-link> [volumes I–VI]</mixed-citation></ref><ref id="B34"><mixed-citation xmlns:xlink="http://www.w3.org/1999/xlink" xlink:type="simple"><person-group><name name-style="western"><surname>Férussac</surname><given-names>AEJPJF d'Audebard de</given-names></name></person-group> (<year>1823</year>) <article-title>Monographie des espèces vivantes et fossiles du genre mélanopside, <italic>Melanopsis</italic>, et observations géologiques à leur sujet.</article-title><source>Mémoires de la Société d'Histoire Naturelle de Paris</source><volume>1</volume>: <fpage>132</fpage>–<lpage>164</lpage>. <ext-link ext-link-type="uri" xlink:href="http://www.biodiversitylibrary.org/item/23445#page/148/mode/1up" xlink:type="simple">http://www.biodiversitylibrary.org/item/23445#page/148/mode/1up</ext-link></mixed-citation></ref></ref-list></tp:taxon-treatment>
