# Supplementary material for: Replacement names and nomenclatural comments for problematic species-group names in Europe's Neogene freshwater Gastropoda. Part 2
Source: Zookeys. 2014 Jul 29;(429):13–46. doi: 10.3897/zookeys.429.7420 (PMC4137296; doi:10.3897/zookeys.429.7420)
Supplement: XML Treatment for Melanopsis defensa elongata [file zookeys.429.7420-treatment35.xml]

<!DOCTYPE tp:taxon-treatment
  PUBLIC "-//TaxonX//DTD Taxonomic Treatment Publishing DTD v0 20100105//EN" "tax-treatment-NSO.dtd">
<tp:taxon-treatment xmlns:tp="http://www.plazi.org/taxpub"><tp:treatment-meta><mixed-citation publication-type="journal"><person-group><name><surname>Neubauer</surname><given-names>Thomas A.</given-names></name><name><surname>Harzhauser</surname><given-names>Mathias</given-names></name><name><surname>Kroh</surname><given-names>Andreas</given-names></name><name><surname>Elisavet</surname><given-names>Georgopoulou</given-names></name><name><surname>Mandic</surname><given-names>Oleg</given-names></name></person-group><article-title>Replacement names and nomenclatural comments for problematic species-group names in Europe's Neogene freshwater Gastropoda. Part 2</article-title><source>Zookeys</source><day>29</day><month>7</month><year>2014</year><volume>2014</volume><issue>429</issue><fpage>13</fpage><lpage>46</lpage><pub-id pub-id-type="doi">10.3897/zookeys.429.7420</pub-id></mixed-citation></tp:treatment-meta><tp:nomenclature><tp:taxon-name>
                            <tp:taxon-name-part taxon-name-part-type="genus">Melanopsis</tp:taxon-name-part>
                            <tp:taxon-name-part taxon-name-part-type="species">defensa</tp:taxon-name-part>
                            <tp:taxon-name-part taxon-name-part-type="subspecies">elongata</tp:taxon-name-part>
                        </tp:taxon-name><tp:taxon-authority>Gillet &amp; Marinescu, 1971 non Férussac, 1823</tp:taxon-authority><tp:nomenclature-citation-list><tp:nomenclature-citation><tp:taxon-name>Melanopsis defensa elongata</tp:taxon-name><comment> Gillet and Marinescu, 1971: 55, pl. 23, figs 38–48 [non <italic><tp:taxon-name>Melanopsis elongata</tp:taxon-name></italic> Férussac, 1823].</comment></tp:nomenclature-citation></tp:nomenclature-citation-list></tp:nomenclature><tp:treatment-sec sec-type="Type locality"><title>Type locality.</title><p>Rădmănești, Romania.</p></tp:treatment-sec><tp:treatment-sec sec-type="Age"><title>Age.</title><p>Late Miocene (Late Pannonian, Transdanubian sensu <xref ref-type="bibr" rid="B140">Sacchi and Horváth 2002</xref>; <xref ref-type="bibr" rid="B49">Geary et al. 2010</xref>).</p></tp:treatment-sec><tp:treatment-sec sec-type="Holotype"><title>Holotype.</title><p><xref ref-type="bibr" rid="B50">Gillet and Marinescu (1971)</xref> designated the specimen illustrated by <xref ref-type="bibr" rid="B42">Fuchs (1870a</xref>, pl. 14, fig. 79) as holotype. According to the inventory books of the Natural History Museum Vienna the material should be stored there, but despite great effort it could not be located.</p></tp:treatment-sec><tp:treatment-sec sec-type="Discussion"><title>Discussion.</title><p>This case represents another primary homonym of <italic><tp:taxon-name>Melanopsis elongata</tp:taxon-name></italic> Férussac, 1823. Here some specific notes are necessary to elucidate the history of this taxon. <xref ref-type="bibr" rid="B50">Gillet and Marinescu (1971)</xref> erroneously linked the holotype of <italic><tp:taxon-name>Melanopsis defensa</tp:taxon-name></italic> to the variety <italic>trochiformis</italic> Fuchs, 1870 (<xref ref-type="bibr" rid="B42">Fuchs 1870a</xref>, pl. 14, figs 77–78), who explicitly separated these two specimens from the typical form (<xref ref-type="bibr" rid="B42">Fuchs 1870a</xref>, p. 354). Since Fuchs did not denote a holotype, all material studied by him, except the two specimens determined as <italic>trochiformis</italic>, are syntypes of <italic><tp:taxon-name>Melanopsis defensa defensa</tp:taxon-name></italic>. It was unwise, though nomenclaturally correct as the nominal subspecies was still based on several (not illustrated) syntypes, to assign the new name <italic>elongata</italic> to the remaining figure of <italic><tp:taxon-name>Melanopsis defensa</tp:taxon-name></italic> in <xref ref-type="bibr" rid="B42">Fuchs (1870a</xref>, pl. 14, fig. 79). If, however, a lectotype would be designated from Fuchs's original material and one would choose the figured specimen (pl. 14, fig. 79) as such, <italic><tp:taxon-name>Melanopsis defensa elongata</tp:taxon-name></italic> would become an objective synonym of <italic><tp:taxon-name>Melanopsis defensa defensa</tp:taxon-name></italic>. In conclusion, we avoid introducing a replacement name because of the obvious misapprehension of <xref ref-type="bibr" rid="B50">Gillet and Marinescu (1971)</xref> and synonymize <italic><tp:taxon-name>Melanopsis defensa elongata</tp:taxon-name></italic> with <italic><tp:taxon-name>Melanopsis defensa defensa</tp:taxon-name></italic>.</p><p>A part of the material of <italic><tp:taxon-name>Melanopsis defensa defensa</tp:taxon-name></italic> in <xref ref-type="bibr" rid="B50">Gillet and Marinescu (1971</xref>, pl. 23, fig. 10) was later separated as the new species <italic><tp:taxon-name>Melanopsis lebedai</tp:taxon-name></italic> by <xref ref-type="bibr" rid="B99">Lueger (1980</xref>, p. 104).</p></tp:treatment-sec><ref-list><ref id="B140"><mixed-citation xmlns:xlink="http://www.w3.org/1999/xlink" xlink:type="simple"><person-group><name name-style="western"><surname>Sacchi</surname><given-names>M</given-names></name><name name-style="western"><surname>Horváth</surname><given-names>F</given-names></name></person-group> (<year>2002</year>) <article-title>Towards a new time scale for the Upper Miocene continental series of the Pannonian basin (Central Paratethys).</article-title><source>EGU Stephan Mueller Special Publication Series</source><volume>3</volume>: <fpage>79</fpage>–<lpage>94</lpage>. <ext-link ext-link-type="uri" xlink:href="http://www.stephan-mueller-spec-publ-ser.net/3/79/2002/smsps-3-79-2002.pdf" xlink:type="simple">http://www.stephan-mueller-spec-publ-ser.net/3/79/2002/smsps-3-79-2002.pdf</ext-link></mixed-citation></ref><ref id="B49"><mixed-citation xmlns:xlink="http://www.w3.org/1999/xlink" xlink:type="simple"><person-group><name name-style="western"><surname>Geary</surname><given-names>DH</given-names></name><name name-style="western"><surname>Hunt</surname><given-names>G</given-names></name><name name-style="western"><surname>Magyar</surname><given-names>I</given-names></name><name name-style="western"><surname>Schreiber</surname><given-names>H</given-names></name></person-group> (<year>2010</year>) <article-title>The paradox of gradualism: phyletic evolution in two lineages of lymnocardiid bivalves (Lake Pannon, central Europe).</article-title><source>Paleobiology</source><volume>36</volume>(<issue>4</issue>): <fpage>592</fpage>–<lpage>614</lpage>. doi: <ext-link ext-link-type="doi" xlink:href="10.1666/08065.1" xlink:type="simple">10.1666/08065.1</ext-link></mixed-citation></ref><ref id="B50"><mixed-citation xmlns:xlink="http://www.w3.org/1999/xlink" xlink:type="simple"><person-group><name name-style="western"><surname>Gillet</surname><given-names>S</given-names></name><name name-style="western"><surname>Marinescu</surname><given-names>F</given-names></name></person-group> (<year>1971</year>) <article-title>La faune malacologique pontienne de Rădmănești (Banat Roumain).</article-title><source>Mémoires - L'Institut de Géologie et de Géophysique</source><volume>15</volume>: <fpage>1</fpage>–<lpage>78</lpage>.</mixed-citation></ref><ref id="B42"><mixed-citation xmlns:xlink="http://www.w3.org/1999/xlink" xlink:type="simple"><person-group><name name-style="western"><surname>Fuchs</surname><given-names>T</given-names></name></person-group> (<year>1870a</year>) <article-title>III. Beiträge zur Kenntniss fossiler Binnenfaunen. III. Die Fauna der Congerienschichten von Radmanest im Banate. Jahrbuch der k. k.</article-title><source>geologischen Reichsanstalt</source><volume>20</volume>(<issue>3</issue>): <fpage>343</fpage>–<lpage>364</lpage>. <ext-link ext-link-type="uri" xlink:href="http://opac.geologie.ac.at/wwwopacx/wwwopac.ashx?command=getcontent&amp;server=images&amp;value=JB0203_343_A.pdf" xlink:type="simple">http://opac.geologie.ac.at/wwwopacx/wwwopac.ashx?command=getcontent&amp;server=images&amp;value=JB0203_343_A.pdf</ext-link></mixed-citation></ref><ref id="B99"><mixed-citation xmlns:xlink="http://www.w3.org/1999/xlink" xlink:type="simple"><person-group><name name-style="western"><surname>Lueger</surname><given-names>JP</given-names></name></person-group> (<year>1980</year>) <article-title>Die Molluskenfauna aus dem Pannon (Obermiozän) des Fölligberges (Eisenstädter Bucht) im Burgenland (Österreich).</article-title><source>Mitteilungen der österreichischen geologischen Gesellschaft</source><volume>73</volume>: <fpage>95</fpage>–<lpage>134</lpage>. <ext-link ext-link-type="uri" xlink:href="http://www.landesmuseum.at/pdf_frei_remote/MittGeolGes_73_0095-0134.pdf" xlink:type="simple">http://www.landesmuseum.at/pdf_frei_remote/MittGeolGes_73_0095-0134.pdf</ext-link></mixed-citation></ref></ref-list></tp:taxon-treatment>
