# Supplementary material for: Replacement names and nomenclatural comments for problematic species-group names in Europe's Neogene freshwater Gastropoda. Part 2
Source: Zookeys. 2014 Jul 29;(429):13–46. doi: 10.3897/zookeys.429.7420 (PMC4137296; doi:10.3897/zookeys.429.7420)
Supplement: XML Treatment for Bithynia socialis [file zookeys.429.7420-treatment37.xml]

<!DOCTYPE tp:taxon-treatment
  PUBLIC "-//TaxonX//DTD Taxonomic Treatment Publishing DTD v0 20100105//EN" "tax-treatment-NSO.dtd">
<tp:taxon-treatment xmlns:tp="http://www.plazi.org/taxpub"><tp:treatment-meta><mixed-citation publication-type="journal"><person-group><name><surname>Neubauer</surname><given-names>Thomas A.</given-names></name><name><surname>Harzhauser</surname><given-names>Mathias</given-names></name><name><surname>Kroh</surname><given-names>Andreas</given-names></name><name><surname>Elisavet</surname><given-names>Georgopoulou</given-names></name><name><surname>Mandic</surname><given-names>Oleg</given-names></name></person-group><article-title>Replacement names and nomenclatural comments for problematic species-group names in Europe's Neogene freshwater Gastropoda. Part 2</article-title><source>Zookeys</source><day>29</day><month>7</month><year>2014</year><volume>2014</volume><issue>429</issue><fpage>13</fpage><lpage>46</lpage><pub-id pub-id-type="doi">10.3897/zookeys.429.7420</pub-id></mixed-citation></tp:treatment-meta><tp:nomenclature><tp:taxon-name>
                            <tp:taxon-name-part taxon-name-part-type="genus">Bithynia</tp:taxon-name-part>
                            <tp:taxon-name-part taxon-name-part-type="species">socialis</tp:taxon-name-part>
                        </tp:taxon-name><tp:taxon-authority>(Papaianopol and Macaleț, 2006) non Westerlund, 1886</tp:taxon-authority><tp:nomenclature-citation-list><tp:nomenclature-citation><tp:taxon-name>Bulimus (Tylopoma) socialis</tp:taxon-name><comment> Papaianopol and Macaleț, 2006: 82, pl. 4, figs 1–5 [non <italic><tp:taxon-name>Bythinia socialis</tp:taxon-name></italic> Westerlund, 1886].</comment></tp:nomenclature-citation></tp:nomenclature-citation-list></tp:nomenclature><tp:treatment-sec sec-type="Type locality"><title>Type locality.</title><p>Bengeşti, Gorj, Romania.</p></tp:treatment-sec><tp:treatment-sec sec-type="Age"><title>Age.</title><p>Early Pliocene (Early Dacian, Getian).</p></tp:treatment-sec><tp:treatment-sec sec-type="Holotype"><title>Holotype.</title><p>Collection of the Geological Institute of Romania, coll. no. 18.906.</p></tp:treatment-sec><tp:treatment-sec sec-type="Discussion"><title>Discussion.</title><p>The genus-group name <italic><tp:taxon-name>Bulimus</tp:taxon-name></italic> Scopoli, 1777 was suppressed under Plenary Powers and placed on the Official Index of Rejected and Invalid Generic Names in Zoology by <xref ref-type="bibr" rid="B76">ICZN (1957</xref>, Op. 475). Bithyniid species originally attributed to this genus are now referred to <italic><tp:taxon-name>Bithynia</tp:taxon-name></italic> Leach, 1818. In a strict sense, this makes this species a primary homonym of <italic><tp:taxon-name>Bithynia socialis</tp:taxon-name></italic> Westerlund, 1886. Latter taxon has been recombined with <italic><tp:taxon-name>Paraelona</tp:taxon-name></italic> <tp:taxon-name>Beriozkina</tp:taxon-name> and Starobogatov in <xref ref-type="bibr" rid="B7">Anistratenko and Stadnichenko 1995</xref>, which is considered a junior synonym with <italic><tp:taxon-name>Bithynia</tp:taxon-name></italic> (<xref ref-type="bibr" rid="B52">Glöer and Maassen 2009</xref>; see also <xref ref-type="bibr" rid="B84">Kantor et al. 2010</xref>).</p><p>The status of <italic><tp:taxon-name>Bithynia socialis</tp:taxon-name></italic> (Papaianopol &amp; Macaleț 2006), however, is doubtful. The bithyniids of the Dacian Basin are quite well studied (e.g., <xref ref-type="bibr" rid="B19">Cobălcescu 1883</xref>, <xref ref-type="bibr" rid="B149">Stefanescu 1896</xref>, <xref ref-type="bibr" rid="B87">Krejci-Graf and Wenz 1932</xref>, <xref ref-type="bibr" rid="B177">Wenz 1942</xref>, <xref ref-type="bibr" rid="B120">Pană et al. 1981</xref>), including material from the localities mentioned by <xref ref-type="bibr" rid="B122">Papaianopol and Macaleț (2006)</xref>. The species closely resembles the co-occurring <italic><tp:taxon-name>Tylopoma speciosa</tp:taxon-name></italic> (Cobălcescu, 1883) and differs only in the stronger, rib-like growth lines, which were to a minor extent also detected for <italic><tp:taxon-name>Tylopoma speciosa</tp:taxon-name></italic> (<xref ref-type="bibr" rid="B177">Wenz 1942</xref>, p. 53). Therefore, we regard <italic><tp:taxon-name>Bithynia socialis</tp:taxon-name></italic> (Papaianopol &amp; Macaleț 2006) as junior synonym of <italic><tp:taxon-name>Tylopoma speciosa</tp:taxon-name></italic> and do not introduce a nomen novum.</p></tp:treatment-sec><ref-list><ref id="B76"><mixed-citation xmlns:xlink="http://www.w3.org/1999/xlink" xlink:type="simple"><person-group><name name-style="western"><surname>ICZN</surname><given-names/></name></person-group> (<year>1957</year>) <article-title>Opinion 475. Validation under the Plenary Powers of the generic name <italic>Bithynia</italic> Leach, 1818 (Class Gastropoda) and matters associated therewith.</article-title><source>Opinions and Declarations rendered by the International Commission on Zoological Nomenclature</source><volume>16</volume>(<issue>17</issue>): <fpage>307</fpage>–<lpage>330</lpage>.</mixed-citation></ref><ref id="B7"><mixed-citation xmlns:xlink="http://www.w3.org/1999/xlink" xlink:type="simple"><person-group><name name-style="western"><surname>Anistratenko</surname><given-names>VV</given-names></name><name name-style="western"><surname>Stadnichenko</surname><given-names>AP</given-names></name></person-group> (<year>1995</year>) <source>Fauna Ukraine. Vol. 29:  Mollusca . Fasc. 1. B. 2: Orders Littoriniformes, Rissoiformes.</source><publisher-name>Naukova dumka</publisher-name>, <publisher-loc>Kiev</publisher-loc>, <size units="page">175 pp</size>.</mixed-citation></ref><ref id="B52"><mixed-citation xmlns:xlink="http://www.w3.org/1999/xlink" xlink:type="simple"><person-group><name name-style="western"><surname>Glöer</surname><given-names>P</given-names></name><name name-style="western"><surname>Maassen</surname><given-names>WJM</given-names></name></person-group> (<year>2009</year>) <article-title>Three new species of the family Bithyniidae from Greece (Gastropoda: Bithyniidae).</article-title><source> Mollusca </source><volume>27</volume>(<issue>1</issue>): <fpage>41</fpage>–<lpage>48</lpage>.</mixed-citation></ref><ref id="B84"><mixed-citation xmlns:xlink="http://www.w3.org/1999/xlink" xlink:type="simple"><person-group><name name-style="western"><surname>Kantor</surname><given-names>YI</given-names></name><name name-style="western"><surname>Vinarski</surname><given-names>MV</given-names></name><name name-style="western"><surname>Schileyko</surname><given-names>AA</given-names></name><name name-style="western"><surname>Sysoev</surname><given-names>AV</given-names></name></person-group> (<year>2010</year>). Catalogue of the continental mollusks of Russia and adjacent territories. Version 2.3.1. Available from <ext-link ext-link-type="uri" xlink:href="http://www.ruthenica.com/documents/Continental_Russian_molluscs_ver2-3-1.pdf" xlink:type="simple">http://www.ruthenica.com/documents/Continental_Russian_molluscs_ver2-3-1.pdf</ext-link></mixed-citation></ref><ref id="B19"><mixed-citation xmlns:xlink="http://www.w3.org/1999/xlink" xlink:type="simple"><person-group><name name-style="western"><surname>Cobălcescu</surname><given-names>G</given-names></name></person-group> (<year>1883</year>) <article-title>Studii geologice şi paleontologice asupra unor tărâmuri terţiare din unele părţi ale României.</article-title><source>Memoriile Geologice Scólei Militare din Iaşi</source><volume>1</volume>: <fpage>1</fpage>–<lpage>161</lpage>.</mixed-citation></ref><ref id="B149"><mixed-citation xmlns:xlink="http://www.w3.org/1999/xlink" xlink:type="simple"><person-group><name name-style="western"><surname>Stefanescu</surname><given-names>S</given-names></name></person-group> (<year>1896</year>) <article-title>Études sur les Terrains tertiaires de Roumanie. Contribution à l'étude des faunes sarmatique, pontique et levantine. Mémoirs de la Société Géologique de France, Mémoir 15.</article-title><source>Paléontologique</source><volume>6</volume>(<issue>2–3</issue>): <fpage>1</fpage>–<lpage>147</lpage>.</mixed-citation></ref><ref id="B87"><mixed-citation xmlns:xlink="http://www.w3.org/1999/xlink" xlink:type="simple"><person-group><name name-style="western"><surname>Krejci-Graf</surname><given-names>K</given-names></name><name name-style="western"><surname>Wenz</surname><given-names>W</given-names></name></person-group> (<year>1932</year>) <article-title>Stratigraphie und Paläontologie des Obermiozäns und Pliozäns der Muntenia (Rumänien).</article-title><source>Zeitschrift der Deutschen Geologischen Gesellschaft</source><volume>83</volume>: <fpage>65</fpage>–<lpage>163</lpage>.</mixed-citation></ref><ref id="B177"><mixed-citation xmlns:xlink="http://www.w3.org/1999/xlink" xlink:type="simple"><person-group><name name-style="western"><surname>Wenz</surname><given-names>W</given-names></name></person-group> (<year>1942</year>) <article-title>Die Mollusken des Pliozäns der rumänischen Erdöl-Gebiete als Leitversteinerungen für die Aufschluß-Arbeiten.</article-title><source>Senckenbergiana</source><volume>24</volume>: <fpage>1</fpage>–<lpage>293</lpage>.</mixed-citation></ref><ref id="B120"><mixed-citation xmlns:xlink="http://www.w3.org/1999/xlink" xlink:type="simple"><person-group><name name-style="western"><surname>Pană</surname><given-names>I</given-names></name><name name-style="western"><surname>Enache</surname><given-names>C</given-names></name><name name-style="western"><surname>Andreescu</surname><given-names>I</given-names></name></person-group> (<year>1981</year>) <source>Fauna de moluște a depozitelor cu ligniți din Oltenia.</source><publisher-name>Institutul de cercetări</publisher-name>, <publisher-loc>inginerie tehnologică și proiectări miniere pentru lignit, Craiova</publisher-loc>, <size units="page">276 pp</size>.</mixed-citation></ref><ref id="B122"><mixed-citation xmlns:xlink="http://www.w3.org/1999/xlink" xlink:type="simple"><person-group><name name-style="western"><surname>Papaianopol</surname><given-names>I</given-names></name><name name-style="western"><surname>Macaleț</surname><given-names>R</given-names></name></person-group> (<year>2006</year>) Les espèces du genre <italic>Bulimus</italic> (Gastropoda, Mesogastropoda) du Néogène Supérieur (l'interval Pontien-Romanien) du Bassin Dacique. Acta Palaeontologica Romaniae 78A: 77–110.</mixed-citation></ref></ref-list></tp:taxon-treatment>
