# Supplementary material for: Replacement names and nomenclatural comments for problematic species-group names in Europe's Neogene freshwater Gastropoda. Part 2
Source: Zookeys. 2014 Jul 29;(429):13–46. doi: 10.3897/zookeys.429.7420 (PMC4137296; doi:10.3897/zookeys.429.7420)
Supplement: XML Treatment for Hydrobia obtusa tenuis [file zookeys.429.7420-treatment39.xml]

<!DOCTYPE tp:taxon-treatment
  PUBLIC "-//TaxonX//DTD Taxonomic Treatment Publishing DTD v0 20100105//EN" "tax-treatment-NSO.dtd">
<tp:taxon-treatment xmlns:tp="http://www.plazi.org/taxpub"><tp:treatment-meta><mixed-citation publication-type="journal"><person-group><name><surname>Neubauer</surname><given-names>Thomas A.</given-names></name><name><surname>Harzhauser</surname><given-names>Mathias</given-names></name><name><surname>Kroh</surname><given-names>Andreas</given-names></name><name><surname>Elisavet</surname><given-names>Georgopoulou</given-names></name><name><surname>Mandic</surname><given-names>Oleg</given-names></name></person-group><article-title>Replacement names and nomenclatural comments for problematic species-group names in Europe's Neogene freshwater Gastropoda. Part 2</article-title><source>Zookeys</source><day>29</day><month>7</month><year>2014</year><volume>2014</volume><issue>429</issue><fpage>13</fpage><lpage>46</lpage><pub-id pub-id-type="doi">10.3897/zookeys.429.7420</pub-id></mixed-citation></tp:treatment-meta><tp:nomenclature><tp:taxon-name>
                            <tp:taxon-name-part taxon-name-part-type="genus">Hydrobia</tp:taxon-name-part>
                            <tp:taxon-name-part taxon-name-part-type="species">obtusa</tp:taxon-name-part>
                            <tp:taxon-name-part taxon-name-part-type="subspecies">tenuis</tp:taxon-name-part>
                        </tp:taxon-name><tp:taxon-authority>Wenz, 1913 non Penecke, 1886</tp:taxon-authority><tp:nomenclature-citation-list><tp:nomenclature-citation><tp:taxon-name>Hydrobia obtusa</tp:taxon-name><comment> [ ] mut. <italic>tenuis</italic> n. mut. Wenz, 1913: 113, pl. 1, figs 12–15.</comment></tp:nomenclature-citation><tp:nomenclature-citation><tp:taxon-name>Hydrobia obtusa tenuis</tp:taxon-name><comment> Wenz; <xref ref-type="bibr" rid="B169">Wenz 1926</xref>: 1922.</comment></tp:nomenclature-citation></tp:nomenclature-citation-list></tp:nomenclature><tp:treatment-sec sec-type="Locality"><title>Locality.</title><p>No type locality indicated; occurs in several places in Frankfurt am Main, Germany.</p></tp:treatment-sec><tp:treatment-sec sec-type="Age"><title>Age.</title><p>Early Miocene (Aquitanian, upper <italic><tp:taxon-name>Corbicula</tp:taxon-name></italic> beds = Rüssingen Formation).</p></tp:treatment-sec><tp:treatment-sec sec-type="Syntypes"><title>Syntypes.</title><p>Only one of the syntypes is stored in the Senckenberg Research Institute and Natural History Museum, coll. no. SMF 245299/1 (pers. comm. R. Janssen, Frankfurt).</p><!--PageBreak--></tp:treatment-sec><tp:treatment-sec sec-type="Discussion"><title>Discussion.</title><p>This tricky case requires a careful assessment of the original literature. <xref ref-type="bibr" rid="B131">Penecke (1886</xref>, p. 35) introduced a new species, <italic><tp:taxon-name>Hydrobia tenuis</tp:taxon-name></italic>, from the <tp:taxon-name>Paludina</tp:taxon-name> beds of Malino and Sibinj in Croatia. Later, <xref ref-type="bibr" rid="B163">Wenz (1913)</xref> described a different new taxon as <italic><tp:taxon-name>Hydrobia obtusa tenuis</tp:taxon-name></italic> from the Frankfurt area. Despite the identical naming, Wenz' taxon is no primary homonym. Since Wenz clearly introduced this taxon as "mutation" it is not available as species-group name (<xref ref-type="bibr" rid="B78">ICZN 1999</xref>, Articles 45.5 and 45.6), although he erroneously cited it as "variety" when referring to his own work in the Fossilium Catalogus (<xref ref-type="bibr" rid="B169">Wenz 1926</xref>). The latter record is in fact a nomen nudum (as is true for the mutations <italic>aperta</italic>, <italic>distorta</italic>, <italic>incrassata</italic>, and <italic>umbilicata</italic>). We are not aware of any work making <italic><tp:taxon-name>Hydrobia obtusa tenuis</tp:taxon-name></italic> available by treatment as valid species or subspecies (<xref ref-type="bibr" rid="B78">ICZN 1999</xref>, Article 45.6.4.1).</p></tp:treatment-sec><ref-list><ref id="B169"><mixed-citation xmlns:xlink="http://www.w3.org/1999/xlink" xlink:type="simple"><person-group><name name-style="western"><surname>Wenz</surname><given-names>W</given-names></name></person-group> (<year>1923–1930</year>) Fossilium Catalogus I: Animalia. Gastropoda extramarina tertiaria. W. Junk, Berlin, I: IV: 1069–1420 pp. (1923b), V: 1421–1734 pp. (1923c), VII: 1863–2230 pp. (1926), VIII: 2231–2502 pp. (1928a), IX: 2503–2886 pp. (1929a). <ext-link ext-link-type="uri" xlink:href="http://www.biodiversitylibrary.org/bibliography/61839#/summary" xlink:type="simple">http://www.biodiversitylibrary.org/bibliography/61839#/summary</ext-link> [volumes I–VI]</mixed-citation></ref><ref id="B131"><mixed-citation xmlns:xlink="http://www.w3.org/1999/xlink" xlink:type="simple"><person-group><name name-style="western"><surname>Penecke</surname><given-names>KA</given-names></name></person-group> (<year>1886</year>) <article-title>Beiträge zur Kenntniss der Fauna der slavonischen Paludinenschichten.</article-title><source>Beiträge zur Paläontologie Österreich-Ungarns und des Orients</source><volume>4</volume>: <fpage>15</fpage>–<lpage>44</lpage>. <ext-link ext-link-type="uri" xlink:href="http://www.biodiversitylibrary.org/item/50742#page/27/mode/1up" xlink:type="simple">http://www.biodiversitylibrary.org/item/50742#page/27/mode/1up</ext-link></mixed-citation></ref><ref id="B163"><mixed-citation xmlns:xlink="http://www.w3.org/1999/xlink" xlink:type="simple"><person-group><name name-style="western"><surname>Wenz</surname><given-names>W</given-names></name></person-group> (<year>1913</year>) Die Arten der Gattung <italic>Hydrobia</italic> im Mainzer Becken. Nachrichtsblatt der Deutschen Malakozoologischen Gesellschaft 1913 (2–3): 76–86, 113–123.</mixed-citation></ref><ref id="B78"><mixed-citation xmlns:xlink="http://www.w3.org/1999/xlink" xlink:type="simple"><person-group><name name-style="western"><surname>ICZN</surname><given-names/></name></person-group> (<year>1999</year>) <source>International Code of Zoological Nomenclature.</source><publisher-name>International Trust for Zoological Nomenclature</publisher-name>, <publisher-loc>London</publisher-loc>, <size units="page">306 pp</size>. Online available from <ext-link ext-link-type="uri" xlink:href="http://www.nhm.ac.uk/hosted-sites/iczn/code/index.jsp" xlink:type="simple">http://www.nhm.ac.uk/hosted-sites/iczn/code/index.jsp</ext-link></mixed-citation></ref></ref-list></tp:taxon-treatment>
