# Supplementary material for: Replacement names and nomenclatural comments for problematic species-group names in Europe's Neogene freshwater Gastropoda. Part 2
Source: Zookeys. 2014 Jul 29;(429):13–46. doi: 10.3897/zookeys.429.7420 (PMC4137296; doi:10.3897/zookeys.429.7420)
Supplement: XML Treatment for Pseudamnicola minima [file zookeys.429.7420-treatment40.xml]

<!DOCTYPE tp:taxon-treatment
  PUBLIC "-//TaxonX//DTD Taxonomic Treatment Publishing DTD v0 20100105//EN" "tax-treatment-NSO.dtd">
<tp:taxon-treatment xmlns:tp="http://www.plazi.org/taxpub"><tp:treatment-meta><mixed-citation publication-type="journal"><person-group><name><surname>Neubauer</surname><given-names>Thomas A.</given-names></name><name><surname>Harzhauser</surname><given-names>Mathias</given-names></name><name><surname>Kroh</surname><given-names>Andreas</given-names></name><name><surname>Elisavet</surname><given-names>Georgopoulou</given-names></name><name><surname>Mandic</surname><given-names>Oleg</given-names></name></person-group><article-title>Replacement names and nomenclatural comments for problematic species-group names in Europe's Neogene freshwater Gastropoda. Part 2</article-title><source>Zookeys</source><day>29</day><month>7</month><year>2014</year><volume>2014</volume><issue>429</issue><fpage>13</fpage><lpage>46</lpage><pub-id pub-id-type="doi">10.3897/zookeys.429.7420</pub-id></mixed-citation></tp:treatment-meta><tp:nomenclature><tp:taxon-name>
                            <tp:taxon-name-part taxon-name-part-type="genus">Pseudamnicola</tp:taxon-name-part>
                            <tp:taxon-name-part taxon-name-part-type="species">minima</tp:taxon-name-part>
                        </tp:taxon-name><tp:taxon-authority>(Lőrenthey, 1893) non (Fuchs, 1877)</tp:taxon-authority><tp:nomenclature-citation-list><tp:nomenclature-citation><tp:taxon-name>Cyclostoma</tp:taxon-name><comment> (?) <italic>minima</italic> Lőrenthey, 1893: 211, 306, pl. 4, fig. 1.</comment></tp:nomenclature-citation><tp:nomenclature-citation><tp:taxon-name>Hydrobia (Pannona) minima</tp:taxon-name><comment> Lörent. sp., <xref ref-type="bibr" rid="B96">Lőrenthey 1902</xref>: 230, pl. 16, figs 9–11.</comment></tp:nomenclature-citation><tp:nomenclature-citation><tp:taxon-name>Amnicola (Amnicola) minima</tp:taxon-name><comment> (Lőrenthey); <xref ref-type="bibr" rid="B169">Wenz 1926</xref>: 2068.</comment></tp:nomenclature-citation><tp:nomenclature-citation><tp:taxon-name>Pseudamnicola (Pseudamnicola) minima</tp:taxon-name><comment> (Lőrenthey); <xref ref-type="bibr" rid="B125">Papp 1953</xref>: 117, pl. 7, fig. 10.</comment></tp:nomenclature-citation></tp:nomenclature-citation-list></tp:nomenclature><tp:treatment-sec sec-type="Type locality"><title>Type locality.</title><p>Șimleu Silvaniei (= Szilágy-Somlyó), Sălaj, Romania.</p></tp:treatment-sec><tp:treatment-sec sec-type="Age"><title>Age.</title><p>Late Miocene (Middle Pannonian, Serbian).</p></tp:treatment-sec><tp:treatment-sec sec-type="Type material"><title>Type material.</title><p>No storage or types indicated; probably stored in the Hungarian Geological Institute, Budapest.</p></tp:treatment-sec><tp:treatment-sec sec-type="Discussion"><title>Discussion.</title><p>Both involved taxa were originally combined with different genera, but have been attributed to <italic><tp:taxon-name>Pseudamnicola</tp:taxon-name></italic> in the second half of the 20<sup>th</sup> century. Lőrenthey's species was recombined with <italic><tp:taxon-name>Amnicola</tp:taxon-name></italic> by <xref ref-type="bibr" rid="B169">Wenz (1926</xref>), based on overall shell morphology. Because an attribution of a European species to this North American genus is relatively doubtful (<xref ref-type="bibr" rid="B127">Paulucci 1878</xref>, <xref ref-type="bibr" rid="B176">Wenz 1938–1944</xref>), <xref ref-type="bibr" rid="B125">Papp (1953)</xref> recombined this species with <italic><tp:taxon-name>Pseudamnicola</tp:taxon-name></italic>. <italic><tp:taxon-name>Valvata minima</tp:taxon-name></italic> Fuchs, 1877, described from the Pliocene of Megara (<xref ref-type="bibr" rid="B44">Fuchs 1877</xref>, p. 14, pl. 1, figs 25–27), was recombined with <italic><tp:taxon-name>Pseudamnicola</tp:taxon-name></italic> by <xref ref-type="bibr" rid="B182">Willmann (1981</xref>, p. 212). This would make <italic><tp:taxon-name>Pseudamnicola minima</tp:taxon-name></italic> (Lőrenthey, 1893) a secondary homonym of <italic><tp:taxon-name>Pseudamnicola minima</tp:taxon-name></italic> (Fuchs, 1877). However, as pointed out by <xref ref-type="bibr" rid="B70">Haszprunar (2014)</xref>, <italic><tp:taxon-name>Valvata minima</tp:taxon-name></italic> Fuchs, 1877 is a primary homonym of <italic><tp:taxon-name>Valvata minima</tp:taxon-name></italic> Hislop, 1859 from the Tertiary of East India and is thus not available (for replacement name see above). Lőrenthey's species consequently is no secondary homonym and needs no replacement name. Anyway, the generic classification of neither species appears to be settled. Several species of the Miocene of Central and Southeastern Europe previously attributed to <italic><tp:taxon-name>Pseudamnicola</tp:taxon-name></italic> have been shown lately not to belong to this genus (<xref ref-type="bibr" rid="B113">Neubauer et al. 2013b</xref>, c).</p><!--PageBreak--></tp:treatment-sec><ref-list><ref id="B96"><mixed-citation xmlns:xlink="http://www.w3.org/1999/xlink" xlink:type="simple"><person-group><name name-style="western"><surname>Lőrenthey</surname><given-names>E</given-names></name></person-group> (<year>1902</year>) <article-title>Die Pannonische Fauna von Budapest.</article-title><source>Palaeontographica</source><volume>48</volume>: <fpage>137</fpage>–<lpage>256</lpage>. <ext-link ext-link-type="uri" xlink:href="http://www.biodiversitylibrary.org/item/103637#page/157/mode/1up" xlink:type="simple">http://www.biodiversitylibrary.org/item/103637#page/157/mode/1up</ext-link></mixed-citation></ref><ref id="B169"><mixed-citation xmlns:xlink="http://www.w3.org/1999/xlink" xlink:type="simple"><person-group><name name-style="western"><surname>Wenz</surname><given-names>W</given-names></name></person-group> (<year>1923–1930</year>) Fossilium Catalogus I: Animalia. Gastropoda extramarina tertiaria. W. Junk, Berlin, I: IV: 1069–1420 pp. (1923b), V: 1421–1734 pp. (1923c), VII: 1863–2230 pp. (1926), VIII: 2231–2502 pp. (1928a), IX: 2503–2886 pp. (1929a). <ext-link ext-link-type="uri" xlink:href="http://www.biodiversitylibrary.org/bibliography/61839#/summary" xlink:type="simple">http://www.biodiversitylibrary.org/bibliography/61839#/summary</ext-link> [volumes I–VI]</mixed-citation></ref><ref id="B125"><mixed-citation xmlns:xlink="http://www.w3.org/1999/xlink" xlink:type="simple"><person-group><name name-style="western"><surname>Papp</surname><given-names>A</given-names></name></person-group> (<year>1953</year>) <article-title>Die Molluskenfauna des Pannon des Wiener Beckens.</article-title><source>Mitteilungen der geologischen Gesellschaft in Wien</source><volume>44</volume>: <fpage>85</fpage>–<lpage>222</lpage>. <ext-link ext-link-type="uri" xlink:href="http://www.biologiezentrum.at/pdf_frei_remote/MittGeolGes_44_0085-0222.pdf" xlink:type="simple">http://www.biologiezentrum.at/pdf_frei_remote/MittGeolGes_44_0085-0222.pdf</ext-link></mixed-citation></ref><ref id="B127"><mixed-citation xmlns:xlink="http://www.w3.org/1999/xlink" xlink:type="simple"><person-group><name name-style="western"><surname>Paulucci</surname><given-names>M</given-names></name></person-group> (<year>1878</year>) <source>Matériaux pour servir à l'étude de la faune malacologique terrestre et fluviatile de l'Italie et de ses îles.</source><publisher-name>Savy</publisher-name>, <publisher-loc>Paris</publisher-loc>, <size units="page">54 pp</size>. <ext-link ext-link-type="uri" xlink:href="http://www.biodiversitylibrary.org/item/47695#page/9/mode/1up" xlink:type="simple">http://www.biodiversitylibrary.org/item/47695#page/9/mode/1up</ext-link></mixed-citation></ref><ref id="B176"><mixed-citation xmlns:xlink="http://www.w3.org/1999/xlink" xlink:type="simple"><person-group><name name-style="western"><surname>Wenz</surname><given-names>W</given-names></name></person-group> (<year>1938–1944</year>) <article-title>Gastropoda. Teil 1: Allgemeiner Teil und Prosobranchia.</article-title> In: <person-group><name name-style="western"><surname>Schindewolf</surname><given-names>OH</given-names></name></person-group> (<role>Ed</role>) <issue-title>Handbuch der Paläozoologie, Band 6.</issue-title><source>Verlag Gebrüder Bornträger, Berlin</source>,  <fpage>1</fpage>–<lpage>1639</lpage>.</mixed-citation></ref><ref id="B44"><mixed-citation xmlns:xlink="http://www.w3.org/1999/xlink" xlink:type="simple"><person-group><name name-style="western"><surname>Fuchs</surname><given-names>T</given-names></name></person-group> (<year>1877</year>) <article-title>Studien über die jüngeren Tertiärbildungen Griechenlands.</article-title><source>Denkschriften der Kaiserlichen Akademie der Wissenschaften, Mathematisch-Naturwissenschaftliche Classe</source><volume>37</volume>(<issue>2</issue>): <fpage>1</fpage>–<lpage>42</lpage>. <ext-link ext-link-type="uri" xlink:href="http://www.biodiversitylibrary.org/item/31616#page/381/mode/1up" xlink:type="simple">http://www.biodiversitylibrary.org/item/31616#page/381/mode/1up</ext-link></mixed-citation></ref><ref id="B182"><mixed-citation xmlns:xlink="http://www.w3.org/1999/xlink" xlink:type="simple"><person-group><name name-style="western"><surname>Willmann</surname><given-names>R</given-names></name></person-group> (<year>1981</year>) <article-title>Evolution, Systematik und stratigraphische Bedeutung der neogenen Süßwassergastropoden von Rhodos und Kos/Ägäis. Palaeontographica Abt.</article-title><source>A</source><volume>174</volume>: <fpage>10</fpage>–<lpage>235</lpage>.</mixed-citation></ref><ref id="B70"><mixed-citation xmlns:xlink="http://www.w3.org/1999/xlink" xlink:type="simple"><person-group><name name-style="western"><surname>Haszprunar</surname><given-names>G</given-names></name></person-group> (<year>2014</year>) <article-title>A nomenclator of extant and fossil taxa of the Valvatidae (Gastropoda, Ectobranchia).</article-title><source>ZooKeys</source><volume>377</volume>: <fpage>1</fpage>–<lpage>172</lpage>. doi: <ext-link ext-link-type="doi" xlink:href="10.3897/zookeys.377.6032" xlink:type="simple">10.3897/zookeys.377.6032</ext-link></mixed-citation></ref><ref id="B113"><mixed-citation xmlns:xlink="http://www.w3.org/1999/xlink" xlink:type="simple"><person-group><name name-style="western"><surname>Neubauer</surname><given-names>TA</given-names></name><name name-style="western"><surname>Mandic</surname><given-names>O</given-names></name><name name-style="western"><surname>Harzhauser</surname><given-names>M</given-names></name><name name-style="western"><surname>Hrvatović</surname><given-names>H</given-names></name></person-group> (<year>2013b</year>) <article-title>A new Miocene lacustrine mollusc fauna of the Dinaride Lake System and its palaeobiogeographic, palaeoecologic, and taxonomic implications.</article-title><source>Palaeontology</source><volume>56</volume>(<issue>1</issue>): <fpage>129</fpage>–<lpage>156</lpage>. doi: <ext-link ext-link-type="doi" xlink:href="10.1111/j.1475-4983.2012.01171.x" xlink:type="simple">10.1111/j.1475-4983.2012.01171.x</ext-link></mixed-citation></ref></ref-list></tp:taxon-treatment>
